# Supplementary material for: Genome-wide gene expression in response to parasitoid attack in Drosophila
Source: Genome Biol. 2005 Oct 31;6(11):R94. doi: 10.1186/gb-2005-6-11-r94 (PMC1297650; doi:10.1186/gb-2005-6-11-r94)
Supplement: Additional data file 5 — Normalized data of the probe sets with significantly differential expression profiles in parasitized and control larvae. The expression values (log2 transformed) for the five biologic replicates at each of nine time points after parasitism are provided for the paired sets of parasitized and control larvae. [file gb-2005-6-11-r94-S5.txt]

probe	Trt	0.15a	1a	2a	3a	6a	12a	24a	48a	72a	0.15b	1b	2b	3b	6b	12b	24b	48b	72b	0.15c	1c	2c	3c	6c	12c	24c	48c	72c	0.15d	1d	2d	3d	6d	12d	24d	48d	72d	0.15e	1e	2e	3e	6e	12e	24e	48e	72e
141353.at	Unpar	7.256934289	7.584170064	7.452014649	7.552689758	7.911753837	7.932218663	7.690871642	8.143369638	8.264912966	7.456599844	7.387512134	7.494473906	7.449806184	8.059320201	7.900612219	7.869005634	7.951108304	8.23552169	7.431298	7.445900436	7.633522624	7.558149453	7.58176634	7.485305381	7.796286632	8.061148771	8.216698001	7.327446989	7.401999726	7.37166077	7.442278916	7.465271146	7.639160306	7.64358714	8.007859131	8.025840025	7.073421958	7.257272012	7.395764072	7.239816531	7.262263285	7.445178755	8.119016777	7.810564693	7.944964335
141353.at	Par	7.176618673	7.668331955	7.967736038	8.629026556	9.262791298	9.310756182	8.731119792	8.552668246	8.856845652	7.235416757	7.622154418	8.109223961	8.634952464	9.315951436	9.287847383	8.693497609	9.089352635	8.510515184	7.546855049	7.815023105	7.970883469	8.555608385	8.988871092	9.284215673	9.171539111	8.808484548	9.29805184	7.347660619	7.429866962	7.8692326	8.177011753	9.042462221	9.159697096	8.746746512	8.538504885	8.478605879	7.12281756	7.354486305	7.682942097	8.257673367	8.750527941	8.885088836	8.805717264	8.585030039	8.560307467
141370.at	Unpar	7.545085183	7.455446818	7.720249496	7.734085355	8.206405413	8.298110202	8.629143809	8.90315702	8.316321694	7.040473209	7.489584134	7.699402627	7.822126422	8.437786557	8.346173292	8.609952983	8.557118998	8.633163882	7.533170138	7.496705142	7.390644788	7.595842146	8.097849689	8.186470651	8.301348257	8.673100662	8.571005537	7.464814699	7.546526219	7.578724396	7.50989549	7.749498211	8.50838517	8.341898974	8.463901484	8.087237567	7.285205216	7.550861928	7.588065042	7.482967811	7.778727725	8.591048803	8.548780242	8.392675656	8.291497124
141370.at	Par	7.261450282	7.383746549	7.397314691	7.437838674	7.514242657	8.233752417	8.663415725	8.424314951	8.210048036	7.405395525	7.60790665	7.469923024	7.441544803	7.738905367	8.310735758	8.741214761	8.652032036	8.113206105	7.545983389	7.643772956	7.305834334	7.297869459	7.705967206	7.483456786	8.316336534	8.334611545	8.315536524	7.536047577	7.460601076	7.358749953	7.074503274	7.434356634	8.142073995	8.335952082	8.17103844	8.103173165	7.184225711	6.982762108	7.07655006	7.242134314	7.245429395	8.391324496	8.458681103	8.515161743	7.864031659
141374.at	Unpar	6.908201581	8.072019378	6.986657767	5.976628044	8.300319829	9.021215101	6.454392465	7.026477092	8.159898412	7.461360328	7.460129508	7.204742994	7.68649722	8.418339532	7.784668365	8.66863385	8.331219149	7.841952636	7.287578745	8.06791061	7.58706051	7.196328207	7.027902627	6.599927203	7.470486241	6.623266599	7.260055716	6.823458112	7.198513766	8.213299965	7.454194131	6.574762786	6.970423121	6.224126133	8.981970074	9.32603651	6.513930881	7.846707831	7.755795419	6.372884192	8.248609344	6.886819386	6.623961843	6.442980934	8.897414153
141374.at	Par	7.108280205	9.971386803	9.297328269	8.187209701	6.613072069	7.959091328	6.474756759	6.324006819	8.16219418	6.957339909	9.36644282	10.39196872	9.038387055	7.106782878	6.670133518	5.909705977	6.137779515	7.508504552	6.931726784	9.642038556	9.250308058	8.985565119	6.867353461	5.81179139	6.059520828	7.696778103	7.888339667	7.039157635	8.729053393	9.880872258	8.54375731	7.24975759	9.237318933	5.785428721	7.867922894	7.652183884	6.740811688	9.253783898	9.474338629	8.328690086	7.269886767	7.365438169	6.719068973	7.847305256	9.050388175
141375.at	Unpar	6.636786473	6.455485211	6.476187658	6.434650125	6.361725362	6.27388058	7.122763148	6.543615009	8.466859513	6.424606533	6.284566516	6.465100454	6.603790795	6.294186221	6.385864324	6.924131329	6.701259467	7.864502541	6.498530833	6.456412492	6.372106006	6.403406445	6.399068436	6.321422253	6.830891089	6.521014028	7.894339655	6.37442098	6.490115533	6.403081425	6.369908622	6.614543533	6.42032277	6.774597817	6.66807647	7.74297227	6.550000133	6.527474198	6.074643411	6.361641871	6.294322002	6.164429453	6.825597483	6.492819107	7.809927783
141375.at	Par	6.433348407	6.449150966	6.448581375	6.45421887	6.405302479	6.526750212	6.763678471	6.578782434	7.847534452	6.493575034	6.330579844	6.501071071	6.436728296	6.345605316	6.371572452	7.013152206	6.759839617	7.280192931	6.370299332	6.506218234	6.486366081	6.376405006	6.46109845	6.535832321	6.971446692	6.58501685	7.592831126	6.488821617	6.479098462	6.320973707	6.509330337	6.359533469	6.306389041	6.83311461	6.508958404	7.343300701	6.632752578	6.466418411	6.197864376	6.32514048	6.247571596	6.24241512	6.831574214	6.672839195	7.389284964
141397.at	Unpar	8.661563673	8.635892989	8.744220085	8.479229139	8.352690321	8.560166215	9.208162994	7.996055018	9.51857395	8.492839092	8.588878176	8.684730326	8.591287496	8.500416272	8.474390646	9.108334542	8.284488139	9.204306094	8.521708743	8.621547606	8.493694939	8.317212064	7.88228733	8.086972032	9.110605232	8.012150028	9.254630118	8.532504361	8.603156985	8.73301901	8.416337471	7.909704425	8.464735177	9.065523261	8.330572629	9.095052865	8.394931317	8.776966718	8.40211606	8.089315559	8.092306113	8.002826526	9.121707559	7.706665206	8.914821475
141397.at	Par	8.174700298	9.109858002	9.067610558	8.664057137	8.225618013	8.263082209	9.215840884	7.708439842	8.953075514	8.808646478	9.10073232	9.307595575	9.14040476	8.392607537	8.132706964	9.070192739	7.995949661	8.15798881	8.4893841	9.252427363	8.95681224	8.725514575	8.153828791	7.814075311	9.184152592	7.898822059	8.735647403	8.588672893	8.753231314	9.058114192	8.27819225	8.157662604	8.343480126	9.230732293	8.241710682	8.488655926	8.383386997	8.595940791	8.645387012	8.564260407	7.989070786	7.713493377	9.189834619	7.907816702	8.679150636
141430.at	Unpar	3.555219251	3.389510602	3.50465541	3.601231066	3.205387369	3.316278189	3.383214004	3.598014071	4.167526996	3.258400953	3.514031813	3.416988755	3.387966035	3.355040153	3.271312206	3.105447783	3.704074853	4.439731001	3.30107071	3.329251342	3.314661996	3.389805106	3.412020522	3.26723064	3.178767806	3.492309374	4.574779374	3.272022631	3.212734464	3.483000044	3.333029674	3.277841554	3.427514786	3.395801053	3.6074291	4.612713779	3.343449256	3.436441849	3.291153807	3.221826039	3.330569502	3.37053523	3.271332837	3.718408987	4.65616194
141430.at	Par	3.347152518	3.33630403	3.553915883	3.257262405	3.375386271	3.44618556	3.231749655	3.209059768	3.697969062	3.28643339	3.477184807	3.299087192	3.311677008	3.449580923	3.343780956	3.327731358	3.692135716	3.521531248	3.46114071	3.387561267	3.346456898	3.604006664	3.339650199	3.170033816	3.334695013	3.622640735	4.071302125	3.351358826	3.342443344	3.260939421	3.364546478	3.310364223	3.303363877	3.275710938	3.507592201	4.343682585	3.4417903	3.297862111	3.394176389	3.358854644	3.503340166	3.275591285	3.40538434	3.828053873	4.238135807
141436.at	Unpar	7.232055101	7.333230298	7.118722443	7.358962132	7.35247747	7.542311447	7.205019029	7.765455807	7.962668673	7.158776951	7.260854549	7.324997233	7.446626266	7.471351127	7.423385597	7.285184405	7.662365927	7.877013808	7.318293667	7.39889433	7.329962252	7.178874227	7.464339533	7.485210585	7.338936053	7.768960509	7.862323091	7.345967973	7.191529498	7.321635535	7.201547903	7.388689779	7.392669111	7.467286474	7.619141189	7.627627867	7.045848738	7.224080432	7.13355059	7.106345559	7.224302534	7.588917372	7.476778735	7.403167819	7.74374516
141436.at	Par	7.118429653	7.727483244	7.521731743	7.558668254	7.588863472	7.689268217	7.500359145	7.343634326	7.722598915	7.248579111	7.818158217	7.794590556	7.514721643	7.613826657	7.614277759	7.708397722	7.751469554	7.659914442	7.378753355	7.627684471	7.669031365	7.661779364	7.667764691	7.383400988	7.589929846	7.63160041	7.96326496	7.344474855	7.712419385	7.605210054	7.498222603	7.432381767	7.521380424	7.53849399	7.509466909	7.468906192	7.132753123	7.241092824	7.477020287	7.47819439	7.50726935	7.599583739	7.566864314	7.830975379	7.735385109
141450.at	Unpar	9.246065044	9.064133847	9.016549569	9.074615483	8.937331767	9.279945661	9.278171136	8.922245664	8.664801203	9.174704937	9.002488997	9.174948503	9.155976499	9.151631044	9.257947567	9.352147359	8.679905914	8.688558081	8.913181964	9.010137872	9.023559756	8.932617927	9.103607685	8.962011934	9.334571261	8.718088752	8.56394556	9.219663892	8.943254917	9.017835982	8.88539523	8.934655025	9.012375999	9.373280681	8.82026364	8.842946555	8.92633698	9.250039476	8.932888634	8.856416716	8.669972536	9.36305023	9.459681001	8.483241507	8.466393767
141450.at	Par	8.852094301	9.13440263	8.933902004	8.979411664	8.46684555	8.8041245	9.036572931	8.439240184	8.601719703	9.344362057	9.195243553	9.091989133	8.883208418	8.601747094	8.78708225	9.234166958	8.512185773	8.335457817	9.061310766	9.317756206	8.864026428	8.850954394	8.760688056	8.491745663	9.185770833	8.454823167	8.835376833	9.187167942	9.127611771	9.034429746	8.547321231	8.537837353	8.666102599	9.139449514	8.512979195	8.495218344	9.076282743	8.711911582	8.69639652	8.589199085	8.452582623	8.71742883	9.001541515	8.638010772	8.653531814
141527.at	Unpar	8.317071409	8.349906063	8.451918417	8.349430758	8.514938459	8.649963216	8.446622385	8.836090605	8.735369854	8.30989587	8.4409452	8.367468815	8.43179462	8.728516754	8.314368932	8.429380434	8.691861737	8.67091731	8.390028423	8.550357026	8.410012954	8.360138535	8.504182797	8.491142512	8.585971174	8.545562885	8.569658478	8.326045871	8.410951315	8.507297835	8.393940613	8.271438271	8.543240422	8.634800632	8.820056694	8.532076758	8.423629006	8.532986181	8.610751308	8.313063355	8.485239881	8.563566189	8.679108137	8.508406486	8.458554443
141527.at	Par	8.224442389	8.864020328	8.891936216	8.489689037	8.843958946	8.858994541	8.682933636	8.475686568	8.675712029	8.293334383	8.947061236	8.878378504	8.85998576	8.841299723	8.826414983	8.667560304	8.8250817	8.261191626	8.320697095	8.958214487	8.85489809	8.778672858	8.784815444	8.341549523	8.821758627	8.801402416	8.822400601	8.347052696	8.784778887	8.919048549	8.733486433	8.730538437	8.900814742	8.722984014	8.91795473	8.491109292	8.249745516	8.512502775	8.848068042	8.652088146	8.778086827	8.758563323	8.838891963	8.887049553	8.590948099
141578.at	Unpar	7.926981517	8.033999123	8.443813873	8.402517222	8.453273479	8.286441792	8.200780839	7.975109099	7.394183263	7.89126635	8.308496064	8.22110046	8.272254377	8.731561466	8.197417026	8.13994943	8.205297482	7.789086972	7.971295244	8.305656529	8.087200294	8.168970637	8.615327164	8.442284252	7.848476827	7.889467178	7.547310261	8.151866564	8.095781183	8.348623077	8.203648152	8.408361255	8.330529855	8.031757324	7.799309687	7.47054337	7.935083056	8.078582178	8.375989007	8.208716168	8.198018909	8.477255788	8.170897768	8.115038492	7.402085334
141578.at	Par	7.766148372	8.127541916	8.36644758	8.754004139	9.143222861	8.561400915	8.41852609	7.835922816	7.648135683	7.812595047	8.249947899	8.417867059	8.731019315	9.170795712	8.599758706	8.516114232	8.236069903	7.719386757	8.051349418	8.344384915	8.322223611	8.79327343	8.981323998	8.351134679	8.450440363	8.080007836	7.696801428	8.005525221	8.00803924	8.561727538	8.486742013	8.736201096	8.616898484	8.509492446	8.011318692	7.587268211	7.87776333	8.002221382	8.234104128	8.273563406	8.559070321	8.420292624	8.489748095	8.279043433	7.687540915
141664.at	Unpar	10.3668734	9.396284461	9.810950314	10.09059954	10.4924872	10.60181526	10.84594032	10.50635961	9.400302682	9.310391375	9.837577914	9.906544095	10.13594721	10.6154984	10.69581037	10.77477747	10.27933824	9.530857659	10.02620771	9.820552916	9.652525549	9.760485145	10.51963024	10.60773201	10.56421896	10.3164756	9.383509068	9.76568395	9.64472599	9.852572296	9.859140098	10.30342079	10.85185134	10.72615239	10.00823226	9.414583253	9.918416359	9.865183171	9.582481491	10.14844112	10.29485788	10.97694884	10.87557732	10.4179168	9.536926635
141664.at	Par	10.35410322	9.211541257	9.694111624	9.881227564	10.21874617	10.26916639	10.72378131	10.08654422	9.582978408	9.272884498	9.861488235	9.871445443	9.947510069	10.25027327	10.70539828	10.77522451	10.40313766	9.5067257	10.10490335	9.775918699	9.483826124	9.525285656	10.19567905	10.46192247	10.45218874	10.07708065	9.44405567	9.691741996	9.794477448	9.63815889	9.624178738	10.09730549	10.64090319	10.93443407	10.04157192	9.444776016	9.789479766	9.338257199	9.261364628	9.945965802	9.937861994	10.75164781	10.64047391	10.36755809	9.520007331
141685.at	Unpar	6.882775102	6.819597332	6.961413479	6.954621224	7.315820248	7.472937132	6.651688282	7.229218951	7.210042747	7.012447917	7.116193146	6.832583995	7.067152826	7.502588811	7.204047335	6.928221525	7.146218861	7.120310146	6.781689157	6.876208752	7.033140691	7.057914414	7.364734005	7.144497555	6.98491934	7.265745062	7.012370773	6.75295479	6.696286302	7.187652398	7.22948401	7.33115911	7.227009997	6.988501764	7.269600272	7.271375871	6.940040131	7.043152191	7.254306029	6.95392507	7.309304514	7.299824945	7.276120015	7.24641358	7.105453596
141685.at	Par	6.812021187	7.591956404	7.674412583	7.408197366	8.084181672	7.380684213	6.860965789	7.135785298	6.976616508	6.878209457	7.679984142	7.5821104	7.849512926	7.97278693	7.512697073	6.903826694	7.227948944	7.021236139	6.764211818	7.657223389	7.702768488	8.074524162	7.974947222	7.362219344	6.792585369	7.221353551	7.113672749	7.002364855	7.668559613	7.987496311	7.88308799	8.026749465	7.543323903	6.915562627	7.28317258	7.054119743	6.638374621	7.434259902	7.898318637	7.611143496	7.856905973	7.462790615	7.086801159	7.665894628	7.040054694
141775.at	Unpar	7.637367403	7.982126666	7.657108062	7.66922662	7.659483484	7.448590298	7.685299202	7.676089638	7.837444934	7.875148292	7.727067032	7.720717305	7.675287103	7.551737418	8.050313651	7.745175745	7.673358968	7.746409357	7.569534296	7.623915801	7.733513178	7.695342387	7.686453158	7.761972656	7.560854433	7.85604814	7.78236136	7.576850441	7.698133197	7.654244248	7.877666692	7.824837347	7.814478135	7.664514246	7.782520521	7.884647055	7.601190968	7.656270464	7.681836367	7.819280502	7.919209139	7.520550585	7.584128873	7.809662416	8.187881979
141775.at	Par	7.808704898	7.735592828	7.674521561	7.777983182	7.599802643	7.834774859	8.282448562	9.637660616	8.774866422	7.964685524	7.789137336	7.644959745	7.580475784	7.628424466	7.837863389	8.471995619	10.02115988	8.955454513	7.596184891	7.439407702	7.823920936	7.703071493	7.515705182	8.105247753	9.184280166	10.26905542	9.435158725	7.72602221	7.765339512	7.653079246	7.79767762	7.751038425	7.702362423	8.772273543	10.04108779	8.730240237	7.959781243	7.961841991	7.803005243	7.910456991	7.733405469	7.862780912	8.559849506	9.51604523	9.091899209
142206.s.at	Unpar	6.770222616	6.841349813	6.873204983	7.051551003	7.062307732	7.201162701	7.500671684	7.487057192	7.114530669	6.776028	6.899790059	6.898136678	6.908867516	7.215503515	7.018944874	7.521242376	7.613338904	7.411596991	6.779030414	6.850230999	6.85075852	6.952249683	7.158041805	6.9610802	7.576240579	7.545185023	7.258705276	6.928078827	6.92628177	6.826754402	6.87984906	6.593098737	6.98076196	7.578095195	7.266100035	6.938826925	6.797852445	6.945900688	7.007369675	6.63300444	6.794298632	7.102979985	7.704485527	7.237644835	6.862203935
142206.s.at	Par	6.808230185	6.910301387	7.091121001	7.53826432	7.964217776	7.947822525	7.758585374	7.490983595	7.388379938	6.832004888	6.488530838	7.20649388	7.643786824	8.112420636	7.977302423	8.0329597	7.64086702	7.197385197	6.909218196	7.079529179	6.940055393	7.484053871	8.045778673	7.451013548	7.93228021	7.570737187	7.503794584	6.845247821	6.707109509	7.182974239	7.316163562	7.778968628	7.908746947	7.917693346	7.396850942	7.064708618	6.670017723	6.257615833	7.030206315	7.2727299	7.530114716	7.806235659	7.702410585	7.984295296	7.455106023
142220.at	Unpar	8.986609881	8.702474759	8.527356854	8.713291474	8.69414181	9.199456085	8.83185261	9.056126222	10.48128781	8.634832655	8.800257934	8.65840984	8.958062822	8.664916848	8.898820447	8.852906937	9.113233906	10.28917237	8.631525469	8.620591072	8.601956254	8.759172495	8.842220598	8.732852944	9.081150776	9.105325642	9.993239368	8.673682203	8.759470526	8.927449451	8.809681785	8.74639621	8.983596328	8.980802046	9.102892296	10.11491799	8.77105679	8.962631283	8.792479641	8.649111851	8.789722107	9.01139901	8.848997789	8.813502592	9.932936989
142220.at	Par	8.613047368	8.78992441	8.343010965	8.691169999	8.806036267	8.991518805	8.734580439	8.009209961	9.342728274	8.836746181	8.992703349	8.83142331	8.759525635	8.67379482	8.841187164	8.971398373	8.563515198	9.377790541	8.482419047	8.827387785	8.853536855	8.745932816	8.860353293	8.747867133	8.640426047	8.573520973	9.324068482	8.454086061	8.911512139	8.894990456	8.863821901	8.762638026	8.950034184	8.914650848	8.633514759	9.326835096	8.707756418	8.555537087	8.640258591	8.602647164	8.701776598	8.911638779	8.537437854	8.489896691	9.385637083
142349.at	Unpar	5.190361653	5.334616787	5.215293134	5.219497884	5.557339137	5.391324465	5.149659481	5.115825213	5.445169758	5.404246242	5.144402941	5.086016588	5.233097965	5.275347875	5.407986436	5.269122497	5.095527372	5.371093922	5.213905223	5.386943951	5.243448646	5.234133471	4.986756995	5.198433804	5.030169464	5.246274141	5.161873179	5.161149539	5.311687781	5.039061707	5.345357857	5.362782829	5.189530969	5.168861853	5.22071195	5.169732411	4.915148755	5.094902649	5.205821484	5.087180767	5.253558545	5.135111712	5.196781341	5.153639278	5.198155358
142349.at	Par	5.108891385	5.462345084	5.165741143	5.510962529	5.344306419	5.713164315	5.599987819	5.761940022	5.755680791	5.331143876	5.287870401	5.174161285	5.251097026	5.307014964	5.512606367	5.236181828	5.523241728	5.972490526	5.372642252	5.262632755	5.209303537	5.245901678	5.425093376	5.445234997	5.385060107	5.938870197	5.860093487	5.177737343	5.370998529	5.377309045	5.480375987	5.343159527	5.328352668	5.458752227	5.635393676	5.890747961	5.16334475	5.619179504	5.353851915	5.335349559	5.402440403	5.358057917	5.532958332	5.710497321	5.672795576
142387.at	Unpar	5.661235532	6.30666955	5.660451925	5.481636622	5.666848088	5.601164901	5.791851243	5.748896474	6.077743634	6.074742287	5.574786025	5.700760576	5.646661856	5.67997005	6.045394976	6.025464158	5.819745617	5.741341454	5.864418067	5.847616913	5.926253571	6.058030863	5.858788862	5.897647606	5.794448483	6.125554927	5.853236925	5.875026783	5.583782282	5.579346846	5.943828548	6.001907255	5.786409631	5.609327578	5.860876935	6.187743584	5.801893241	5.438744317	5.755825095	5.799776724	6.023380841	5.732830385	5.564154848	5.604814469	5.797320748
142387.at	Par	5.835859845	5.894000668	6.305172874	6.739626523	8.02548173	7.503226316	6.55677458	6.548003449	7.24017937	6.135659253	5.816439324	6.267543051	7.143640061	7.727375501	7.210988133	6.031743272	6.755478029	7.054435221	5.704652625	5.88422583	6.334799701	6.602723619	7.223655699	7.149382672	7.226621066	7.370342427	7.897245714	5.766651106	5.867055501	6.17720025	6.586487475	7.227006737	6.912574757	6.535050303	6.832179369	6.645498335	5.925920679	5.748049839	6.292263946	6.569382169	7.180955762	6.947646161	6.427526224	6.53689009	6.764012079
142657.at	Unpar	7.303485618	7.60580834	7.782422748	7.698791521	8.237951961	8.242022035	8.112241072	8.136588664	8.096758208	7.795688251	7.835645725	7.7785059	8.155989641	8.150905433	7.941314732	8.320807781	8.430728175	8.194126573	7.859296565	7.629269285	7.732680712	7.819703009	7.88451158	7.792567155	8.218876811	8.173763674	8.596858371	7.704799688	7.714281464	7.904888852	7.614435619	7.746595126	7.776263452	7.754075934	8.482361673	8.553816969	7.49767673	7.89474601	7.613773208	7.884225299	7.844329684	7.646283854	8.023627675	7.448246495	8.844742063
142657.at	Par	7.344556326	8.278089085	8.713458395	8.540509478	7.958433636	8.293980991	8.212059893	7.766916607	8.386532085	7.767476875	8.154078898	8.977224455	8.984006811	8.332222324	8.113195669	8.331264003	8.119844322	7.943898489	7.621257614	7.927876509	8.127293696	8.387018869	8.132477726	7.890437895	8.280741006	8.210276467	8.551064709	7.827557428	7.861219639	8.70865575	7.926908677	8.087952073	9.655426283	7.808572249	8.025689028	7.955789407	7.758650068	8.131007431	8.229478316	8.796020275	8.135265114	8.06118201	7.898716797	8.457682021	8.796397505
142931.at	Unpar	6.768168482	6.766400905	6.50320414	6.675405178	6.576703542	6.714732014	6.697528357	6.900546378	6.658414085	6.795994095	6.647639833	6.577611142	6.60233067	6.555233948	6.793848361	6.63010044	6.622679215	6.644618466	6.700997864	6.634750783	6.623527928	6.722451629	6.913341431	6.817044229	6.791269893	7.15859986	7.180607845	6.705511933	6.569639786	6.533923401	6.746871747	7.019240764	6.918343956	6.670084049	6.917005064	7.013979159	6.890754358	6.735134523	6.888599511	6.813088183	6.789603817	6.719639372	6.633971014	6.710655238	6.759584786
142931.at	Par	6.672827865	6.723878035	6.551749958	6.955524675	7.099886313	6.624148517	6.674863012	6.978728651	6.784072209	6.646001808	6.884917187	6.501651424	6.946855023	6.986322281	7.030653433	6.603635416	6.719885212	7.055600305	6.722165279	6.778030822	6.785935114	7.211939209	7.186028695	7.116951799	6.792582567	6.782381009	6.90092935	6.604748212	6.657326982	6.722581358	7.040246133	7.264858598	6.740151609	6.727687409	6.958138137	7.011013845	6.813690095	7.24328465	6.893725041	6.980041729	7.178540878	6.803619744	6.79847693	6.918211498	6.715000339
142932.at	Unpar	6.925068799	7.272898108	7.167195193	7.097865365	7.037039658	7.058707567	6.846022117	6.972274831	6.929123061	7.015396091	7.001739252	7.191877775	7.212953394	7.141299445	6.97725416	7.005381956	6.848408955	7.075469284	7.126098914	7.19899481	6.950505544	6.89751017	6.881166853	6.987735439	6.735679138	6.815843196	6.718069677	6.915662649	7.033177236	6.972748025	7.042579456	6.828979481	6.819676299	6.750950989	6.602121848	7.040011342	6.986272483	6.931852932	6.940516778	6.783813578	6.811590284	6.75697872	6.887696406	6.675882658	6.921021588
142932.at	Par	6.788569691	7.298750515	7.342862198	7.311232888	7.504902513	6.860885902	7.016400253	6.788605948	7.070913022	7.095694178	7.01710246	7.266086591	7.498104372	7.400890125	7.128431616	6.996762249	6.933698196	7.010777884	6.996021957	7.40811171	7.10539243	7.361294331	7.1577497	6.898666421	6.878089997	6.857800524	6.65331724	6.951216421	6.961287627	7.458883499	7.09803447	7.17201074	6.884600319	6.79646176	6.894148767	6.776047997	6.780200528	6.865086432	6.986137059	7.041317668	7.13690222	6.906886836	6.787177798	6.97051772	7.02407783
142955.at	Unpar	6.674668307	7.127511137	7.308135327	7.072065228	7.32040578	7.438320949	7.169509258	7.822600115	9.260565959	6.911964884	7.207693277	7.07684476	7.290498195	7.130064714	7.124135587	6.98603624	7.602666361	8.732989917	7.194443416	7.238433879	6.841640128	6.952992649	7.080670423	6.891680414	6.969426208	7.5646931	8.83541282	6.94768364	7.116895504	7.345296704	7.092891673	6.767415283	6.913294581	6.984030221	7.641062237	8.332905839	6.997100543	7.180278973	6.83905712	6.965423482	6.994934844	7.103766763	6.977410811	7.461656807	8.434113179
142955.at	Par	6.619575349	7.284167381	7.304661235	7.272220912	7.386661454	7.367040158	7.019248517	7.335082667	8.509183085	7.13560642	7.489684666	7.31300579	7.405780574	7.358689028	7.091095738	6.865461736	7.496980926	8.258314755	7.248995056	7.337273803	7.021204112	7.170227716	7.111823108	7.157553198	6.932219316	7.394593159	8.254447975	6.909752023	7.182152585	7.094280665	7.05699546	7.070997101	7.010200908	7.338177583	7.343441368	7.798315207	6.758936628	7.097866757	6.806919587	7.13219596	7.064789935	7.06829969	6.869620501	7.646912548	8.347669783
143009.s.at	Unpar	6.230486	6.883319536	6.622761089	7.057046035	7.42521389	8.485556565	8.969220444	9.434545244	9.931932431	6.550869737	6.598339809	6.835057422	7.061398945	7.248036022	8.016723656	9.353282326	9.352582989	9.882802259	6.201533381	6.630752697	6.861790156	7.206122874	7.289406995	7.952342134	9.399313288	9.346708779	10.19422448	6.129089488	6.878597628	6.88423047	7.161515847	7.10262892	8.312860378	9.397274814	9.800950362	10.29334046	6.375365395	6.934144704	6.904663016	6.89463897	7.276352102	8.359273768	9.552362059	9.469796708	10.20961519
143009.s.at	Par	6.079624098	6.798230834	6.70165737	6.798031667	7.213548405	7.660941306	8.678554963	9.15962239	10.00947117	6.804071507	6.436538264	6.689384092	6.96232254	7.048171599	7.670672666	9.187595719	9.618530327	9.451900496	6.325091577	6.457650174	6.840408138	7.148595162	7.189927324	7.099838829	9.002061977	9.155744169	10.30146469	6.161715574	6.709861043	6.733251507	7.117120103	7.306297552	7.566871659	9.237722887	9.639121558	9.858260505	6.365727415	6.232005654	6.96169911	6.70192094	6.977479636	7.815351015	9.191073877	9.418733502	10.00697658
143053.at	Unpar	4.317291809	4.4538069	4.976823584	4.816906987	4.664407833	4.650791504	4.368381145	4.476813028	4.44807142	4.446925839	4.701775246	4.5815072	4.650875038	4.861942025	4.854663278	4.424018616	4.576131126	4.592550837	4.475906377	4.580696862	4.514170676	4.526648033	4.530915241	4.638061165	4.460390145	4.453590942	4.409083204	4.433836655	4.587316754	4.770336418	4.526416652	4.521525378	4.643026639	4.563146923	4.487077659	4.409601489	4.515482656	4.442373293	4.586424983	4.734280455	4.628106867	4.645971729	4.621825676	4.465488958	4.590345475
143053.at	Par	4.37925909	4.684086453	4.872729773	5.174228148	4.533146363	4.465656413	4.469312886	4.403710235	4.560161671	4.44452941	4.85383142	4.976820191	5.047242295	4.928001065	4.713950863	4.499828479	4.534298515	4.49214315	4.492645191	4.623188875	4.842979055	4.910111234	4.583808026	4.458088216	4.415717526	4.549437243	4.463640845	4.441985759	4.6435692	5.035685008	5.075212443	4.758509381	4.626264692	4.618648205	4.573719708	4.288316905	4.611545789	4.505450099	4.733460804	4.86166473	4.585367055	4.550091964	4.68058889	4.641993215	4.449864902
143158.at	Unpar	7.012473391	7.420024075	7.218834441	7.03960664	7.075521788	7.115567118	7.093992902	7.06359566	10.19613441	7.22264037	7.054061354	7.139825951	7.001962754	7.025461238	7.262060995	7.256242676	7.336865451	9.070339349	7.267276116	7.172618682	7.230334062	7.054177444	7.064931888	7.443641102	6.95969488	7.224002509	9.919508871	7.16617073	7.209974805	7.117540784	7.339380963	7.458952771	7.200979631	7.124907947	7.424602177	8.791917682	7.064642954	6.994956068	7.143143679	7.287166888	7.206556465	7.017975979	6.880920298	7.224979307	9.333385168
143158.at	Par	7.112178	7.111270441	7.20148683	7.096956786	7.210624166	7.235187475	7.111007795	7.20390391	9.191034714	7.360532318	7.290996295	7.204755048	7.115217261	6.80257137	7.331267431	6.938423634	7.286459729	7.508512885	7.114727683	7.126471017	7.361541257	7.125145522	6.99029234	7.57096363	6.992936607	7.343025051	7.882211792	7.092822232	7.170608789	7.200606421	7.293716887	7.296437364	7.219363032	7.029692551	7.306980512	8.288005054	7.309202529	7.438423322	7.145760424	7.33657	7.2138411	7.04707414	7.252658253	7.249290559	7.490460095
143198.at	Unpar	10.26866082	9.982130261	10.49668133	10.86593906	12.12051021	12.0688103	12.16451903	11.69432131	11.53342402	9.367702594	9.614823394	10.08674757	10.90438695	11.81223163	12.02070554	11.92540223	11.57525699	11.25834608	10.10507714	9.625873973	10.21027131	10.81674608	11.85730438	11.75851114	11.70603389	11.51284819	11.00854683	9.885308613	10.2085104	10.04496169	10.71493546	11.67683644	12.06201479	11.82501458	11.27515156	11.10220824	10.77832245	10.30429511	9.990769097	10.63088845	11.67206269	12.20241974	11.98237209	11.4554147	11.11741768
143198.at	Par	10.42497326	9.315838407	9.630349779	10.41791951	11.9068063	11.98559127	12.09327758	11.44846309	11.26018619	9.418808758	9.391776645	9.811463977	10.32775236	11.66886354	12.05521898	12.01461177	11.46569488	10.9526296	9.999700014	9.670339432	9.773106062	10.3923253	11.79074682	11.76155616	11.55897946	11.42781987	11.2350184	9.279605283	9.77754504	9.438600713	10.26765456	11.69730882	11.8156369	12.15128503	11.16950342	10.93270301	10.69630283	8.939187583	9.414788069	10.09846598	11.4124634	12.13313906	11.9991612	11.59368155	10.73374291
143268.at	Unpar	4.272468825	4.339999146	4.644872394	4.727102116	4.728070317	4.643435846	4.551158632	4.165356933	4.019440655	4.348266224	4.34840068	4.439327973	4.326562681	4.836357701	4.41782677	4.494259306	4.312340615	4.133833714	4.251047133	4.349281663	4.336278744	4.608178326	4.853830943	4.455376765	4.330567971	4.141781527	4.132114801	4.179299305	4.241271978	4.414615457	4.502563405	4.46309461	4.420112232	4.420694542	4.123022246	3.998253098	4.188886541	4.337491957	4.622212596	4.304085911	4.714723005	4.924700527	4.630433818	4.205120819	4.121898755
143268.at	Par	4.029749185	4.071904553	4.267187812	4.48453033	4.631206381	4.682937087	4.684227384	4.349628549	4.072849856	4.218287788	4.177755352	4.164132918	4.227268597	4.68528949	4.457131179	4.621038565	4.467618623	4.338098579	4.242597228	4.06132466	4.230847097	4.370610813	4.875287938	4.455748518	4.469418299	4.111763736	4.077013242	4.136629554	4.097101339	4.258400459	4.488372771	4.527260011	4.742506866	4.835219891	4.032882045	4.181808656	4.076312536	4.056119546	4.200798728	4.114401345	4.526537599	4.594176164	4.651710341	4.475779415	4.153658528
143346.at	Unpar	4.862029189	4.955605058	4.99300377	5.319427203	4.980760401	4.961281549	4.90096133	4.931681503	10.26380768	5.170953316	5.127632187	5.0278606	4.959304822	5.134767723	4.943378184	4.935129827	4.852022295	9.878644516	5.05746209	5.074649072	5.194318598	5.195803276	5.030146109	5.111043694	4.92696172	4.872167236	9.176323713	5.002796665	5.164401182	5.112966093	5.064363523	5.110048843	5.283790193	4.732966059	5.213597314	8.988962083	5.054197227	4.936841211	5.20174577	5.179591429	5.327619709	4.901974789	4.990042021	4.987578262	8.988292533
143346.at	Par	5.165881521	4.873969491	5.041794684	4.835833857	4.766649631	4.970781426	4.94530455	4.880973532	9.016019523	5.059734167	5.035130696	4.827484458	4.954940105	4.920306383	5.013158764	4.8190947	4.907502533	6.733647038	4.842659731	4.91859036	5.003949225	5.109267111	5.099129411	4.921488065	4.899101557	5.081980147	6.491136638	5.112375283	5.086034157	5.00314772	5.219462478	5.142882877	4.917140138	4.980402616	5.060419131	6.765201998	5.174212738	4.906057849	5.212840145	5.227882475	5.122341623	5.006726427	4.881890452	4.982412219	5.143132638
143347.at	Unpar	4.541201855	4.693791574	4.602359516	4.984451161	4.527269576	4.452349386	4.297081187	4.647609701	9.838713734	4.694733631	4.636839241	4.628703451	4.480287187	4.574489676	5.154647793	4.672345596	4.734517572	9.438442847	4.89149381	4.589296541	4.652673889	4.70836442	4.542381818	4.856645103	4.595917376	4.727663319	8.968485951	4.397651366	4.617487136	4.6165536	4.569302892	4.886704566	4.486941438	4.547742078	4.850508748	8.711134644	4.74225558	4.710486135	4.642662246	4.53096394	4.535032547	4.53132037	4.363896702	4.571870158	8.885457695
143347.at	Par	4.623277114	4.591522601	4.752508717	4.699684915	4.621782444	4.552216052	4.540560429	4.727643072	8.906344496	4.791058179	4.621050271	4.697424988	4.593240435	4.572240763	4.806947641	4.447359813	4.897530028	7.005886648	4.497123081	4.669704968	4.641372965	4.692245976	4.443478333	4.852951567	4.42104039	4.541213312	6.362918442	4.460729998	4.557602726	4.60818279	4.544718127	4.617218422	4.320939034	4.482831262	4.852710051	7.264949661	4.609723448	4.702807923	4.520608579	4.554036852	4.384182098	4.596076513	4.6542152	4.654639589	5.854149436
143348.at	Unpar	4.823732633	4.580077513	4.409487044	4.70948625	4.457152253	4.605658209	4.462866664	4.445322098	5.549220422	4.994615657	4.84192592	4.621924325	4.516941203	4.620000423	4.833231204	4.406141433	4.568118523	5.356444868	4.620768797	4.424330775	4.806740262	4.64933221	4.654661111	4.597184304	4.561856171	4.576348154	5.602292159	4.450860471	4.652130485	4.741768578	4.644020647	4.698205327	4.430046434	4.630803616	4.604120048	5.149166576	4.518092638	4.552063688	4.518900775	4.573329932	4.496678708	4.341077234	4.472657316	4.744063633	5.043606062
143348.at	Par	4.794219137	4.613393503	4.534958448	4.759390307	4.609281372	4.551009021	4.385504997	4.770547431	4.843805304	4.770021839	4.840409993	4.410848131	4.351171823	4.557879536	4.494815764	4.429989061	4.541056103	4.9463355	4.503812468	4.522648529	4.540389485	4.738747243	4.533006191	4.584275871	4.581427249	4.670830563	4.754398541	4.730322418	4.659852572	4.565694683	4.602828727	4.5520146	4.413080406	4.371589218	4.449138647	4.623953549	4.672284575	4.704500664	4.893796673	4.648112751	4.70023592	4.575976374	4.635655289	4.463208574	4.602691335
143349.at	Unpar	7.488237246	7.544723583	7.444442188	7.871671208	7.332334873	7.348848999	7.272860523	7.269007742	12.68120667	7.599404658	7.423812809	7.439407968	7.213600889	7.361650364	7.52852449	7.380650844	7.389547793	12.55870523	7.54427701	7.370349024	7.550619637	7.411417287	7.379222304	7.494490328	7.245997968	7.450476868	11.84263578	7.356254708	7.48097024	7.390155827	7.499307573	7.474772072	7.44121266	7.250377722	7.48875268	11.48122662	7.315239208	7.492455032	7.295599788	7.539665934	7.482789574	7.195996186	7.225692257	7.474569545	11.2706134
143349.at	Par	7.44053464	7.361389663	7.394080913	7.693315581	7.35410015	7.411931624	7.364256592	7.67710944	11.61390146	7.576810052	7.526462186	7.322983567	7.329197583	7.190591027	7.418699899	7.310214497	7.328267444	10.12839103	7.3818996	7.201049959	7.512668964	7.486745929	7.224479486	7.580125629	7.286273375	7.458779873	9.989415526	7.468623027	7.478041584	7.367770356	7.572031596	7.48668528	7.517720284	7.267094691	7.445600909	10.12929733	7.544607251	7.643236999	7.291877281	7.48600924	7.560555204	7.503672102	7.219773725	7.311840479	8.539421473
143350.at	Unpar	7.172241463	7.088008739	7.065918207	7.275229215	7.211428603	7.057189863	6.984619381	7.07604397	10.93030202	7.14164076	7.135529093	7.232014595	7.101097966	6.948020814	7.127559156	7.013625284	7.084160636	10.2052231	7.12823788	7.071368906	7.258758566	7.034346946	7.137022637	7.135076503	6.996790106	7.170782371	9.720118567	7.005337471	7.146887166	7.2288585	7.260390356	7.226625855	7.15789777	6.9980377	7.147909351	9.120428291	7.070488089	7.255173223	7.188868744	7.145563234	7.201097867	7.145228245	6.979985418	7.189292743	9.390628159
143350.at	Par	7.264771717	7.084986917	7.020612981	7.145767783	7.059777101	7.005142968	6.963356195	7.376202909	9.381316569	7.118433913	7.187928265	6.982785142	6.95267299	6.976140988	7.12209199	7.045137674	7.079160408	7.754004118	6.913957768	6.972233728	7.247068591	7.021394637	7.104293361	7.262433538	7.01138151	7.237265395	8.049065332	7.071909167	7.062839032	7.179925728	7.266929046	7.239450007	7.378107315	7.12126089	7.244282294	8.131187847	7.301824964	7.351571024	7.282224748	7.256192699	7.274831238	7.317980254	7.049896373	7.150974142	7.44329009
143389.f.at	Unpar	10.97546912	10.54793078	10.51798722	10.72153098	10.61236811	10.70052238	10.76979031	10.61255178	10.32766626	10.49992282	10.75686754	10.54397652	10.60349916	10.6997702	10.79565452	10.94261379	10.47675251	10.42290354	10.4972644	10.43747474	10.57193389	10.67676898	10.79342405	10.82287932	10.84806714	10.59650008	10.58146885	10.60863909	10.51023113	10.81222435	10.73540387	10.89960534	10.9571901	11.0976315	10.79962455	10.73583343	10.75700169	10.90293963	10.70136506	10.82630464	10.81466517	11.07954581	11.09430396	10.75988601	10.68310713
143389.f.at	Par	10.87403507	10.64577686	10.40317072	10.67399071	10.83410857	10.72520878	10.75278883	10.76278087	10.64535385	10.5847254	10.93779257	10.68243235	10.59906156	10.7205585	10.80052204	10.83645643	11.10196637	10.68940709	10.43699016	10.69966572	10.72484598	10.77693777	10.89376839	11.00616457	10.80590387	11.11090282	10.91118186	10.49065773	10.76520693	10.85491605	10.68281698	10.82695775	11.00491205	11.18544818	11.06642181	10.88528596	10.75350642	10.61492796	10.76027558	10.83454377	10.74241134	10.93370299	11.00687691	11.16601996	11.05165551
143392.r.at	Unpar	8.582936957	8.522604901	8.209152098	8.306103441	8.560782446	8.570673213	8.487857063	8.274814926	8.392477833	8.450370559	8.479939004	8.481639503	8.348668564	8.343623439	8.433044621	8.518898705	8.308086793	8.321947019	8.311575629	8.298406431	8.492139647	8.509770443	8.526979111	8.504847626	8.54543012	8.530682412	8.445144965	8.326127107	8.470856098	8.432938795	8.546916135	8.592111897	8.597583216	8.548624145	8.725481463	8.707726226	8.571171212	8.626631735	8.534574906	8.587060957	8.590480285	8.449891101	8.670639122	8.408776656	8.486629827
143392.r.at	Par	8.546068027	8.479796325	8.30683372	8.41962677	8.350978937	8.365560779	8.565262582	8.676747062	8.489527169	8.40623026	8.545812856	8.388161057	8.386347231	8.178559158	8.575264441	8.554546094	8.564071881	8.507893591	8.40286123	8.349528704	8.448948917	8.354622306	8.498598523	8.489145711	8.707158525	8.729077132	8.734797225	8.423062756	8.409452732	8.462870688	8.651237509	8.564748883	8.628036373	8.800435598	9.002730676	8.83432345	8.586316984	8.546206623	8.634260892	8.511073312	8.551814788	8.610184962	8.558156068	8.726712847	9.027528521
143493.at	Unpar	5.820175776	6.177098976	5.941180558	5.95475137	6.130188429	5.906972842	5.825390677	5.791172079	8.284440787	5.95873594	5.903738618	5.976499086	5.922213554	5.918485773	6.171176269	5.912188341	5.890181147	7.486649279	6.034570964	5.951309958	6.043239366	6.08104342	5.854253811	6.068009461	5.7396081	6.28527113	7.632558701	5.779873403	5.943718688	6.02663025	6.093998835	6.420186341	6.120003922	5.842322774	5.932600239	7.228899888	5.958401771	5.889909218	6.006020738	5.942091574	6.046480285	5.872349325	5.751892631	5.832233865	7.550006986
143493.at	Par	6.130387583	6.073298851	6.018141693	6.057453479	5.94107424	5.864809433	5.695764596	6.526523483	7.307318255	6.300684513	6.137733162	5.844096571	5.990995747	5.793144965	6.247557558	5.808342989	5.994016768	6.548512976	5.931139814	5.792407917	6.013879114	5.952683662	5.766605671	6.518003911	5.727273198	5.86546782	6.478489735	5.882211621	5.786644698	5.916680325	6.176330331	6.094737103	6.038471206	5.772030925	6.129809533	6.80310303	5.98688473	6.390190828	6.147155847	6.046187927	6.189567702	5.927326983	5.657362397	5.830964733	6.090453083
143770.at	Unpar	6.481117347	7.995888205	7.847415511	7.792687256	9.31040266	9.204346017	7.726884956	8.529544811	8.506825192	7.922490693	7.897549685	8.380720262	8.747358428	9.269081671	9.040371356	9.624483001	7.511630965	8.615287651	7.701570296	7.915766788	7.845640829	8.404403109	8.533183142	7.395333647	7.273599437	7.104476584	7.660061539	7.493422813	7.634066313	8.265640855	7.362687064	7.656757531	7.585278717	7.35009932	9.438057257	8.847822157	7.411475564	7.872729661	7.455004364	7.612851889	8.187705529	7.422257836	7.771753511	8.143301066	8.394431279
143770.at	Par	7.032065623	9.453496129	9.905099415	9.925757534	9.874784688	9.572565749	8.977507961	7.273741581	7.425603687	8.058242228	8.556395151	10.0584855	10.14739278	10.05414159	9.327957997	8.937294074	7.492910616	8.553521072	7.347431494	9.285660432	9.202169361	9.419772341	9.512670542	8.293236955	7.774213729	8.320724124	7.649768033	7.444001466	8.523914453	9.586144301	8.54864408	9.388562284	10.71329519	7.351164407	8.200354077	7.82441017	7.549306097	8.421292848	9.033836753	9.33960084	9.263546344	8.744652783	7.840372064	8.759042519	8.99222054
143961.at	Unpar	4.435050391	4.614390265	4.357453934	4.122753188	4.607625124	5.270162376	5.29456904	4.281154775	4.730525653	4.190154648	4.248255821	4.367749825	4.578104016	4.474263044	5.419818206	5.376477166	4.354723883	4.238606979	4.452816819	4.181279307	4.155105169	4.208827924	4.443376573	5.000490311	5.259812433	4.550418087	4.585432176	4.005570944	4.385697905	4.081406867	4.399774677	4.606506365	5.193184288	5.664495147	4.390233156	4.62674816	4.479192541	4.290282098	4.270569477	4.440861994	4.456113431	5.345146416	5.562187233	4.496146578	4.472947939
143961.at	Par	4.279265971	4.50568061	4.357410865	4.302880289	4.579219656	4.5936527	5.658724824	4.515407285	4.523264908	4.243039341	4.364466099	4.350962935	4.551629446	4.610579051	5.276399035	5.895168093	4.366188217	4.280766268	4.141074195	4.358286517	4.229909367	4.449934816	4.499057334	4.621605905	5.543360877	4.548625153	4.287423936	4.287674159	4.170820633	4.352544326	4.432600394	4.621187629	4.700618071	6.14462345	4.441580003	4.272139396	4.190479833	4.327836068	4.285540333	4.37795426	4.400545265	4.99072535	5.828248551	4.53586115	4.492927997
144068.at	Unpar	6.277452608	6.302668905	6.427564869	6.255997155	7.252199693	7.468564028	6.071280565	6.428578778	6.075813142	6.415225611	5.963911576	6.22534894	6.250098142	7.325134088	6.606613901	6.475253903	6.089744217	6.107734286	6.038326959	6.256801661	6.468403036	6.478519045	6.598683891	6.380253423	6.179160892	5.909045307	6.325907646	6.109627904	6.085229313	6.172348181	6.649819382	6.083265482	6.587361084	5.855143926	6.213616465	6.818469424	6.005465641	6.060811272	6.762893012	6.109857147	6.567239695	6.257670934	6.338663719	5.864137919	5.937290921
144068.at	Par	6.185526399	7.481840756	7.362731256	7.777771414	7.805323592	6.446103382	6.082597467	5.511730125	6.047764456	5.964349119	6.582674382	8.039852752	7.69660082	7.912729634	6.701521294	5.972548556	6.103041276	5.843115443	6.051865439	7.31740811	7.309526218	7.647749825	7.239918018	6.278356575	6.077865772	6.410287711	5.925279283	5.981622005	6.837234311	7.150419921	6.998994621	7.111195848	6.605509522	6.032250206	6.010155247	6.326145736	6.257094887	6.250115251	7.131239205	6.780379626	6.940653751	6.438812659	6.041582738	6.365692541	5.811501369
144222.at	Unpar	3.678630801	3.895960838	3.556958824	3.477563707	3.613895187	3.600584233	3.636024772	3.414327707	3.766865358	3.695935889	3.654303938	3.569422098	3.533346494	3.476537447	3.805247684	3.561178323	3.598232962	3.935575824	3.570802609	3.708226706	3.556515988	3.703513798	3.644345391	3.521436841	3.595448599	3.75911329	3.866820941	3.585965121	3.631831844	3.555401297	3.500153842	3.812444047	3.749338928	3.634437019	3.569133934	3.788801269	3.477353488	3.734035697	3.625190523	3.653487787	3.489746284	3.705699687	3.634402929	3.61796612	3.739541214
144222.at	Par	3.73538401	3.652722133	3.870360478	3.971265109	4.133561974	3.998063917	3.832404037	3.981895733	3.843079976	3.743181273	3.735103953	3.800974082	3.921092906	4.224321278	4.195100292	3.597283036	3.861043437	3.937651301	3.662347716	3.596570707	3.799283052	3.982573714	3.941633296	3.988523414	4.152399225	4.376962064	3.926928533	3.583337653	3.699495185	3.821440995	3.945090583	4.318825875	3.931387865	4.133283462	3.789151912	3.860626365	3.716284787	3.827627508	3.553846714	3.954614199	4.052873499	4.048710272	3.990432351	3.741727617	4.118385074
144225.at	Unpar	3.754716973	3.634959446	3.495080968	3.507712246	3.569036783	3.47797652	3.713266697	3.717618791	4.022073958	3.930100361	3.872989567	3.604221442	3.646791374	3.421228042	3.813557722	3.708181318	3.79279416	3.769014741	3.786060127	3.653300636	3.521476205	3.909405693	3.702206542	3.912655435	3.804663506	3.704445803	3.959335574	3.627881287	3.678150897	3.652028539	3.814760274	3.749281945	3.77426885	3.951520811	3.685491773	3.824606513	3.60233719	3.877935523	3.622660033	3.784371624	3.599687342	3.565321232	3.821783996	3.668964804	3.879888078
144225.at	Par	3.882452367	3.462764498	3.67793282	3.799649387	4.560836586	5.074091933	5.305627787	3.89180701	4.528443101	3.64672594	3.899308006	3.680281917	4.011321687	4.560506712	5.045919776	4.501738892	4.082179665	3.831617609	3.733175864	3.72212323	3.87595446	3.705233791	4.077156312	4.353037295	5.518811917	4.672938264	4.420888342	3.777489988	3.870756657	3.949004318	3.859474405	4.439051234	4.92744984	5.911416112	4.353709747	4.31113223	3.713756423	3.601381837	3.973722085	3.920295337	4.337255884	4.782614226	5.089458445	4.310048478	4.472617752
144227.at	Unpar	6.098686381	6.599035671	6.847945321	6.890928511	7.009833124	7.066433826	7.036911542	7.555716512	7.837647546	6.584901707	6.598977632	6.714270281	6.702436042	7.2800506	6.752810833	6.885027918	7.735310565	7.434408457	6.403173342	6.734169225	6.872994731	6.80194046	6.792783406	6.554548803	7.31971363	7.395832637	7.341417994	6.656919273	6.636178393	6.904109481	6.627643281	6.623842158	6.856189803	7.330328656	7.338493242	7.139329807	6.468869804	6.309591182	6.61385405	6.329445846	6.764453272	6.597088341	7.366395257	7.204542857	7.136950557
144227.at	Par	5.919433252	7.027717521	7.09321435	7.158621613	7.128109597	7.227266476	7.517830724	7.125820302	7.697623078	6.610953064	7.064273215	6.993025656	7.092326977	7.346571471	7.193795208	7.539998402	7.908997878	7.572901935	6.649615377	7.026930398	7.076390147	7.137168065	6.944834629	6.971446931	7.998884468	7.840165787	7.990663196	6.690244293	6.740591919	7.112026851	6.797708005	6.93068921	7.047545434	7.84581518	7.740980243	7.256772071	6.385225359	6.598388758	6.795490817	6.627032626	6.740979245	6.912937319	7.48549625	7.934116779	7.723607141
144238.at	Unpar	9.207859111	9.021945189	9.219261009	9.19964699	9.116297366	9.172000663	9.03964858	8.531758473	7.150914263	9.074791206	9.318855101	9.065520951	9.1828964	9.327834542	9.063219821	8.884767065	8.735065693	7.469168591	9.05858314	9.135539881	9.174429076	9.245234634	9.311069737	9.185204829	9.029783973	8.534325894	7.388976214	9.400398415	9.086024011	9.263325976	9.161594762	9.292186989	9.189987988	9.142230312	8.235002122	7.335125627	9.296960872	9.407626255	9.182877057	9.276301981	9.116746953	9.300227351	9.134045585	8.550493007	7.388993642
144238.at	Par	9.155142214	9.1614171	9.303458304	9.480273317	9.305535083	9.353556289	9.253506956	8.425417976	7.251564773	8.980613804	9.566647938	9.367532119	9.447716655	9.760349015	9.471954445	9.240157169	8.776048883	7.514785973	9.121333523	9.385598048	9.466340418	9.561069706	9.677918696	9.447150998	9.337658807	8.762932319	7.463268332	9.267405134	9.286368184	9.498388082	9.340284287	9.438338403	9.500975204	9.312199059	8.746927203	7.770231446	9.075563948	9.042699905	9.300463559	9.287147586	9.282338057	9.342511028	9.293721832	8.82556757	7.279003601
144274.at	Unpar	5.52371403	5.253180848	5.56718804	5.401751954	5.550069498	5.828313665	5.938441168	5.939679578	5.480893663	5.259216433	5.295436114	5.329490805	5.23785704	5.766618617	5.786452317	6.074236462	5.939211474	5.582419615	5.161243712	5.432897472	5.421886881	5.573908368	5.50708103	5.512424554	6.050501389	5.95091462	5.3753953	5.349587029	5.099479474	5.178930064	5.203054039	5.075475348	5.592514577	5.869469788	5.742027382	5.376126683	5.082284002	5.367840222	5.128737486	5.376752476	5.16981243	5.684372311	6.181157957	5.695508266	5.367531373
144274.at	Par	5.267819756	5.479889336	5.911310102	6.532944821	7.733153325	7.946471855	7.697105593	6.048384008	5.977793813	5.167310373	5.675890407	6.03356216	6.574845979	7.891246282	7.677047685	7.214186172	6.666978942	5.787668045	5.504598311	5.815240222	5.986471366	6.375104929	7.246358756	7.617919372	8.020718159	6.534514146	6.341880585	5.398081512	5.42977484	5.939020683	6.114961879	7.551369297	7.806338909	8.113844807	6.502966054	5.409896288	5.222570318	5.086427137	5.875197935	6.331811897	6.929981064	7.692013456	7.540966807	6.797802217	6.127198711
144318.at	Unpar	4.630590786	4.687918726	4.537366398	4.555500077	4.645708386	4.974263057	4.681318937	4.919130867	5.447754555	4.701753413	4.51789927	4.642389302	4.708260505	4.78249324	5.088015767	5.020374374	4.905943564	5.197217914	4.561082252	4.705438278	4.418906827	4.922740848	4.648890695	4.617127004	4.904540582	5.144120359	5.481425117	4.492805918	4.764895716	4.400121484	4.536517512	5.031671918	4.803361299	4.80757295	4.976817389	5.409278711	4.450795106	4.625408438	4.568942184	4.63231148	4.728070664	4.766924123	4.752877032	4.605126028	5.007134663
144318.at	Par	4.558608963	4.639280871	4.750660984	5.818877692	7.27258977	8.188120592	7.836074718	5.965635969	5.714057944	4.606326199	4.534782898	5.508562763	5.941513033	8.104048386	8.254686778	7.334177607	6.368854499	6.227048542	4.603072026	4.754553678	5.13164868	5.651108278	7.250528042	7.650820738	8.905078525	6.646562448	6.435297271	4.680255598	4.534642454	5.111006053	5.400313221	7.153796064	8.174605505	8.74775576	6.889921836	5.565664195	4.479904961	4.883519966	4.711307736	5.695498957	6.760456664	7.588805858	7.831969814	6.560776249	5.493579478
144738.at	Unpar	8.773089722	9.058866572	9.499576688	9.424080232	9.7094693	9.6843916	9.524956637	9.457437463	11.20304373	9.075874938	9.106150316	9.497935543	9.466567138	9.826039487	9.411806826	9.549283292	10.02110083	10.42380681	9.121175474	9.38909029	9.44848335	9.325581747	9.664697566	9.44405791	10.11431909	9.806412765	10.37738033	9.056146255	9.348472444	9.22005571	9.257739712	9.322896529	9.805192531	9.643297307	9.546729763	10.19689238	8.970867402	9.299006009	9.115753669	9.251400726	9.387216144	9.409559247	9.678715827	9.338293093	10.1651064
144738.at	Par	8.528953264	8.777138345	9.173135018	9.118705268	9.313046407	9.425726527	9.266577268	9.217262553	10.7336132	8.971734224	8.947946765	9.219396436	9.018498965	9.290114162	9.256135813	9.575454963	10.02741593	9.959541906	9.179630329	9.11139188	8.886820586	8.556887927	9.365249613	9.007109331	9.490816154	9.346953591	10.16729038	9.092957486	9.003291713	8.763223229	8.944067263	8.979307289	9.234206783	9.163735648	9.67223432	9.770879591	8.809666836	8.833978817	8.829505241	8.964775625	9.218705435	9.118873819	9.129676846	9.645142565	10.06795727
144891.at	Unpar	7.357393549	7.667358271	7.676265229	7.294645234	8.11531594	8.478690894	7.670118617	7.55710112	7.730555813	7.625544936	7.776976418	7.888601397	7.894781539	8.368856963	7.679970733	7.700084043	7.739049224	7.743506718	7.530985244	7.915722608	7.918266099	7.693099489	8.105790632	7.782157186	7.711724097	7.559662148	7.470794061	7.47608323	7.58797771	7.795299497	7.77504971	7.781115232	7.709996272	7.578648117	7.626364343	8.130103076	7.169041402	7.900108413	8.034402308	7.358442189	7.877806428	7.704472522	7.869749362	7.634831267	7.417926419
144891.at	Par	7.305128253	8.840632321	8.662220634	8.626870401	8.277294267	8.219435305	7.767358465	7.506332044	7.616532798	7.263330476	9.319987952	9.188109799	8.965878899	8.551626106	7.865232002	7.969757857	7.715487002	7.236966323	7.504072634	9.172594217	8.869629899	8.835234133	8.265670156	7.912933372	7.794264701	7.796170174	7.682971249	7.17823863	8.463847518	8.918462424	8.807744071	8.29282419	8.107831114	7.683411654	8.04543584	7.505995859	7.220433787	8.402417919	8.601358576	8.486842633	8.250610052	8.055771385	7.781624252	7.903930143	7.381570868
144980.at	Unpar	4.490172545	4.628663108	4.347992951	4.353704393	4.487420233	4.512798015	4.444252763	4.546394609	6.703965798	4.706745831	4.470763474	4.612338622	4.41271352	4.473588791	4.617828155	4.582786603	4.427204243	6.37984721	4.529258199	4.391699353	4.786806759	4.494539231	4.317500788	4.496197704	4.477376027	4.464719797	5.948305795	4.552256268	4.580444864	4.311315082	4.548178384	4.58650968	4.599435185	4.188894605	4.490515483	6.275470336	4.224738433	4.458051497	4.479292511	4.40209218	4.656599831	4.510631226	4.355212957	4.546413075	6.191766761
144980.at	Par	4.50756174	4.392373216	4.432340861	4.311290896	4.86649962	4.438477998	4.361417434	4.617876095	5.995247541	4.768675297	4.546815206	4.568918933	4.489594025	4.343554854	4.569407206	4.497668145	4.438734016	4.68429627	4.560178359	4.577347421	4.520341219	4.585466303	4.336162624	4.451104155	4.454972268	4.642916478	5.263901237	4.525563043	4.534331079	4.401428699	4.605723306	4.530920058	4.453832008	4.375515168	4.593807548	5.488863639	4.593725973	4.805890709	4.463562451	4.404212797	4.4653673	4.41682449	4.462378083	4.333204488	5.150257156
145267.at	Unpar	3.708611914	3.986525006	3.638947901	3.677167479	3.661850973	3.878668459	3.594894189	3.634383444	3.620581397	3.965285016	3.728445139	3.803906355	3.761554605	3.729329762	4.219838027	3.779261386	3.553278486	3.567911111	3.885158406	3.800251754	3.911864647	3.864766812	3.460403229	4.003035353	3.722358069	3.764599368	3.645155222	3.818328134	3.751621643	3.662726142	3.80561154	4.550748856	3.957083306	3.767318571	3.830653551	3.809063123	3.913022278	4.123045784	3.786396587	3.715640328	3.907155695	3.690480075	3.618827206	3.592880597	3.722440923
145267.at	Par	3.99021443	3.84853936	3.895437702	4.03502304	3.91202543	3.929180426	4.69455586	4.578148867	4.145487655	4.091823787	3.853183606	3.757511939	3.808490542	3.721902932	4.187858375	3.806947538	3.930101841	4.390929289	3.768055734	3.950834274	3.793478402	4.077679013	3.868975466	4.636241589	5.300523482	4.628183953	4.558764162	3.630123503	3.707174491	3.67865213	3.925944493	3.779996337	4.314335185	5.044470033	4.504603152	4.077487491	3.932921518	3.983035906	3.919125108	3.868411444	3.921223884	4.250334875	4.408729015	4.563902138	3.768986431
145620.at	Unpar	5.904754816	6.058916503	5.755370417	5.855021631	5.863653903	5.870211463	6.19088991	6.091610852	6.075042583	5.764533131	5.955965909	5.757077163	5.821031772	5.841538017	6.15755725	6.092507273	6.057131501	6.097008842	5.875634925	5.717880261	5.678970031	5.748048492	5.931440963	5.732772359	6.181578381	5.996424176	6.139247692	5.828184601	5.736068622	5.635815137	5.671409096	5.857332238	5.939672357	5.958567385	5.715105156	5.890709086	5.879390581	5.999630724	5.77201193	5.760307119	5.589909964	6.044125248	6.260353373	6.109724654	6.169359773
145620.at	Par	5.896166786	5.839447093	5.888730122	6.008225521	6.537920342	6.614739545	6.685075144	6.116601854	6.328028361	6.013844933	5.899652222	6.108556344	6.210438513	6.924769456	6.522020327	6.721414947	6.184145675	6.287107571	5.775290891	6.021188925	6.004947698	6.115371716	6.650573665	6.261355104	6.535152873	6.236983205	6.569239566	6.018875538	5.983343726	5.9894748	6.217091864	6.499778466	6.489299451	6.738243796	6.220395365	6.133491399	5.797013669	5.626711131	5.823488938	6.210950928	6.427740307	6.596725853	6.713933966	6.264416683	6.733879389
145677.at	Unpar	5.087680731	5.471291051	5.016538515	5.016831302	5.171660057	5.236762744	5.131987187	5.224408839	5.873204357	5.173342348	4.95865868	5.045195883	5.243488221	5.023264557	5.357196169	5.230943021	5.066601399	5.516394366	5.132553847	5.051392934	5.159751192	5.136694538	5.03177076	5.106121007	5.006335322	5.45574614	5.497672681	4.847274297	5.144652672	4.980590941	5.068765862	5.378400803	5.01224632	4.774233273	5.289741693	5.513204397	4.947115816	4.966048893	4.960828184	4.974258976	5.340806747	4.79418201	5.081663879	4.920958918	5.298762703
145677.at	Par	4.788740954	5.162315635	5.010010183	5.277751352	5.879010676	5.981395219	5.737084081	5.87404989	6.006900098	5.279450308	5.020127511	5.15436058	5.212969302	5.650479168	6.172282997	5.477307686	5.598620833	6.105404831	5.169964206	5.064292637	5.254831953	5.283846472	5.311789691	6.034790171	6.011977003	5.856206874	6.131676146	5.123725546	5.14682138	5.006154827	5.224476525	5.453526601	5.782616539	5.913410105	5.599523674	5.714379264	5.21501226	5.204697721	5.438322398	5.345809598	5.644229046	5.736542313	5.757511551	5.530235564	5.61647677
145696.at	Unpar	6.361202484	6.784546444	6.344174945	6.683608992	6.297816986	6.411744664	6.403723355	6.501706701	11.12974359	6.775831212	6.593028498	6.448096884	6.484521107	6.354247979	6.54992967	6.408611152	6.421712995	10.84892439	6.479905663	6.4834539	6.629048722	6.539164859	6.590406672	6.503528753	6.386492404	6.559872951	10.11552445	6.684395003	6.462058501	6.388019011	6.679916858	6.775921546	6.515840127	6.544821921	6.606765385	9.652613681	6.457378727	6.533766996	6.635608044	6.516759362	6.572439132	6.286811681	6.361653123	6.384943595	9.190317713
145696.at	Par	6.440292832	6.512346964	6.404091088	6.636081382	6.351861665	6.59030356	6.281233269	6.551689153	9.988365838	6.571777486	6.719264828	6.445004969	6.549616063	6.178358869	6.364639597	6.188786341	6.427217533	7.74661789	6.478975271	6.453148712	6.661825036	6.578321734	6.420980726	6.762964918	6.474951686	6.528252809	7.825925858	6.471968245	6.429525385	6.378631456	6.712717541	6.459588882	6.460397882	6.309897257	6.409575387	8.082009456	6.462260878	6.670152025	6.650776715	6.462044364	6.632372988	6.447928227	6.446028365	6.46077972	6.935174679
145728.at	Unpar	10.05440861	11.03404241	10.9801161	10.8842467	11.03263063	10.65664777	9.964469096	10.59016055	11.37397248	10.80337743	10.56160318	10.77275425	10.95636633	10.9839415	10.28920571	10.01523422	10.72933825	11.23295075	10.84437836	11.03353854	10.81318402	10.76728561	10.42773332	10.06297828	10.27630809	10.67023573	10.85146512	10.78921326	10.88691345	10.66874232	10.63060821	10.01778419	9.935091739	9.799530128	10.40853555	10.45497708	10.35340051	10.22916061	10.59360838	10.16389465	10.18737758	9.708983873	9.909752634	10.45201467	10.36770949
145728.at	Par	10.0745036	11.15509633	11.08156029	11.14752367	11.22545528	10.99777664	9.968666522	10.32044404	11.05849958	10.94141296	10.7328365	10.88827241	11.14917442	11.14932665	10.49714179	10.32584743	10.69303918	11.01384292	10.97364411	11.18757174	10.91628027	11.11644696	10.92696798	10.23717637	10.38860139	10.68979966	10.83415158	10.88922541	10.88490144	10.84151802	10.66501261	10.57818512	10.14138629	9.81908764	10.31308736	10.30325734	10.2270011	10.26047203	10.63406258	10.44506698	10.38378526	10.06330993	9.880204334	10.55099161	10.7463971
145730.at	Unpar	7.770032039	8.001538978	8.439309487	8.222649997	8.446814496	8.289556057	7.259508792	7.471930536	7.625842467	8.350524216	8.086069646	8.377334899	8.250380713	8.962888943	7.730524921	7.227676856	7.435717552	7.300401695	8.139761416	8.548760492	8.535833325	8.334429759	8.216248322	7.620712163	7.647798488	7.311212143	7.219955844	8.337859392	8.037694745	8.146830512	8.248498728	7.605567939	7.530501503	6.881004468	7.180227534	7.298511814	7.979829909	7.879447247	8.279131281	7.725187765	7.714829616	7.271294155	7.38937506	7.157008463	6.972186668
145730.at	Par	7.513359143	8.862436036	8.917596925	9.263838726	9.055903496	8.507376024	7.297026027	6.983929972	7.493790127	8.081678401	8.706870937	8.92586938	9.217323976	9.031671434	8.019885004	7.671049327	7.477110895	7.521126761	8.371801635	9.195898858	8.917797784	9.266117292	8.978624254	7.997409389	7.784523454	7.591969975	7.618317034	8.480485079	8.561988713	8.601242969	8.65069489	8.590406422	8.057145316	7.303545055	7.535403581	7.27705068	7.839049723	8.169164082	8.733786024	8.516450597	8.243906286	7.632934218	7.200430643	7.38189698	7.731801294
145731.at	Unpar	11.38079976	11.51159649	12.02259982	11.94381387	12.1517071	12.18514174	12.17907006	12.36318004	11.83725408	11.75139168	11.87394535	11.9815729	11.90933162	12.34149283	11.95976448	12.13942526	12.34126405	12.0516247	11.67935179	11.90587708	12.02272877	11.95131685	12.04519034	11.96900685	12.15100771	12.19686742	12.0211322	11.81766933	11.83367647	11.8500955	11.91457156	11.66138763	11.96913006	11.8765016	12.27668133	11.88816184	11.59179446	11.7122706	11.82424016	11.74839265	11.92431852	11.95532345	12.04872748	12.17001655	11.9505194
145731.at	Par	11.44495595	11.93171647	12.26274294	12.15232213	12.39495346	12.41593396	12.18074326	12.33767915	12.06323225	11.74844083	12.11160619	12.07404732	12.292369	12.25720427	12.14730308	12.40098991	12.35017273	11.99582004	11.77066791	12.14335495	12.17227307	12.23817906	12.18285922	12.16501586	12.38367905	12.25776737	12.15669883	11.94556983	11.84398922	12.12458767	12.08193927	12.24178586	12.28080742	12.18656679	12.27259226	11.88414461	11.52251199	11.72923419	11.9364451	11.95678441	12.08249637	12.19910541	12.10053455	12.27915168	12.04418766
145735.at	Unpar	4.61138774	4.691556548	4.779600146	4.606859684	4.751100443	5.229747393	5.116186279	5.006679678	4.661942251	4.11590709	4.443719165	4.816692289	4.692337827	4.985959518	5.07818074	5.103176515	4.706003663	4.767771967	4.553077857	4.505039658	4.451598536	4.99555004	4.77708608	4.952086514	5.182836536	4.898429491	4.637272281	4.40887804	4.601247766	4.583441864	4.323261811	4.911896752	5.123558416	4.944057911	4.617379104	4.720819227	4.443953037	4.276228987	4.532839268	4.730905396	4.565073969	5.221272365	5.309123171	4.329475626	4.828315577
145735.at	Par	4.565671135	4.601033871	5.228349773	7.189488642	8.709180475	8.755577388	7.396548105	5.907527677	5.737947632	4.730054386	4.386323184	5.564497296	7.588298879	9.001463428	8.168868168	7.761106312	5.528596455	5.537866727	4.603989972	4.513235922	5.527865014	6.932176064	8.439525994	8.262938785	7.908510699	5.862388935	6.000552257	4.356938824	4.290045202	5.415373407	6.534468377	8.789799928	8.572834358	8.198929541	5.727592712	5.278424699	4.343467416	4.837998835	5.453950349	6.949350046	7.979997055	8.476235384	7.350026262	6.11691893	5.635133207
145809.at	Unpar	6.188427897	6.014649036	6.027920199	6.107760923	6.281169038	6.196539745	6.244197731	6.130668613	6.094827957	6.1655874	6.186005246	6.145757157	6.114486607	6.035718663	6.155303902	6.476027991	6.071306992	6.094921618	6.183413583	6.308730646	6.242832184	6.165791456	6.247559841	6.300347627	6.332618289	6.229158675	6.183163592	6.158411472	6.183499708	6.117339855	6.334563126	6.043721428	6.367466892	6.355985567	6.219810945	6.200476182	6.227673791	6.239929336	6.292579221	6.191783021	6.1902568	6.261408879	6.275327828	6.089209383	6.219418767
145809.at	Par	6.265706864	6.166684986	6.047689419	6.160782003	6.430960451	6.250353015	6.244691106	6.145701773	6.133198281	6.264877117	6.240752216	6.362822261	6.370351109	6.307295126	6.309719557	6.345600337	6.10081612	5.800847719	6.424901473	6.303360523	6.284666296	6.28844163	6.323037576	6.402982442	6.476199961	6.221861968	6.099267681	6.28616315	6.300427309	6.231726941	6.313691337	6.445170865	6.319782885	6.531576749	6.207007967	6.276978858	6.333517666	6.343836708	6.384013282	6.317147367	6.430921596	6.263942797	6.336198116	6.075158365	6.031530433
145956.at	Unpar	10.15459263	10.08166401	10.01515996	9.953781676	10.1357113	10.58526262	10.87940456	10.88232574	10.68681586	9.851191382	10.07428339	10.13797437	10.2581496	10.20360523	10.58086487	10.85715268	10.71358234	10.58083258	9.825005515	10.01911233	10.09541779	10.10164661	10.24113387	10.38513469	10.91151244	10.72719321	10.85409873	10.16411074	10.19860515	9.893076361	9.904665	9.857598477	10.44596032	10.72177513	10.466435	10.64885072	9.678399028	10.18995335	9.95321228	9.9140127	9.835438855	10.56804311	10.77043553	10.5286979	10.63129771
145956.at	Par	9.857214186	9.952397509	9.839134998	9.830216425	10.09704434	10.45338757	10.80292	10.65373927	10.60055298	9.9778726	10.00662113	10.01674988	9.954868576	10.00142178	10.50513302	10.94870326	10.63014873	10.3597136	9.921252755	10.0526935	9.936790362	9.916346795	10.01665703	10.37856418	10.91687033	10.64895247	10.79239172	9.956120355	10.02794935	9.729508063	9.730259226	9.774727893	10.35704548	10.78569553	10.42684075	10.40449267	9.763697525	9.544143895	9.699206101	9.544697251	9.585588479	10.41367589	10.7716567	10.76737868	10.28389101
145970.at	Unpar	6.212112987	6.95743788	6.911762288	6.663113608	7.255211925	7.778134328	7.17242388	7.678833938	8.02695983	6.813429177	6.487147802	6.779066455	6.984581157	7.392338437	7.298058705	7.532674442	7.486497034	7.91408073	6.518715416	6.801620892	6.793785431	6.85435735	6.971080409	6.768758483	7.20704249	7.48138932	7.72830021	6.540644082	6.569435558	6.552832887	6.744454577	6.838081305	6.917323881	7.308646809	7.343411206	7.881534108	6.294007993	6.561072371	6.634943385	6.33113191	6.930328987	6.788016505	7.307378403	7.133389829	7.365553564
145970.at	Par	5.943587435	7.51775726	7.563114993	7.599772155	8.370962244	8.655712657	7.917339598	7.320741897	8.08019798	6.763741936	7.144055042	7.862087563	7.833469964	8.454826912	8.147099163	8.190599141	7.806344286	7.688431259	6.430014347	7.405020369	7.384803202	7.671813351	7.944854439	8.186031071	8.215157392	8.009552412	8.180514923	6.590375784	7.10150581	7.441627318	7.410669853	7.992320523	8.294570666	7.981340775	7.622889203	7.500885125	6.174735823	6.860974759	7.127025394	7.216277929	7.827914683	8.018852971	7.886916554	7.641503834	7.718666328
145971.at	Unpar	4.696316406	4.684530269	4.524912821	4.615666802	4.901111115	4.79374965	4.533385977	4.835652248	5.186064316	4.71807156	4.483537902	4.700130776	4.723102635	4.811249511	5.044304599	4.738191529	4.465797458	4.819335385	4.690714904	4.594880598	4.567116148	4.617994445	4.736654199	4.972738017	4.928455096	5.053374184	5.052799658	4.523157131	4.825444631	4.743556115	4.694573373	4.850372794	4.669721098	4.99584793	5.157584016	5.094302952	4.537464455	4.730132302	4.972320653	4.690406089	4.885588879	4.642458815	4.726872476	4.872937587	5.068116126
145971.at	Par	4.789247927	4.789320265	4.770273227	4.61565736	5.207339717	5.111394989	5.069190071	4.999356266	4.928758289	4.654991864	4.904846536	4.891589542	4.922749847	5.072164159	4.993588016	5.083253218	4.837289507	4.908107036	4.706154852	4.691036533	5.148784284	4.868105127	5.117041913	5.640945554	5.11267384	5.08942817	5.220444031	4.803478327	4.776163832	4.843789984	5.005476541	4.971996616	5.264055062	5.110726612	5.089551709	5.038968117	4.83672385	4.93826156	4.785128616	4.918124232	4.877823159	5.129384633	4.963119342	5.068300216	4.992674372
146022.at	Unpar	7.299529759	7.001131052	6.979063628	6.825525489	6.855054751	6.950836329	6.797521271	6.501978823	6.665639637	7.474880428	7.633006638	6.985371584	6.6815079	6.966600724	6.856307632	7.014981387	6.778661718	6.595192323	7.432367907	7.633770306	7.255656767	6.66670942	6.941037706	6.800593107	6.913317923	6.818299108	6.489832454	7.883169063	7.428337562	7.101279667	6.547159154	7.064852605	6.887693084	6.801129978	6.697593595	6.789368674	7.674500344	7.501415986	7.197918405	6.886667565	6.876714999	6.819368675	6.811141669	6.833022767	6.794599064
146022.at	Par	7.550900473	7.886471666	7.505363195	6.936804951	6.811685383	6.775748383	6.636447118	6.516549203	6.696590438	7.219011862	8.068506049	7.39252508	6.938531106	6.946243163	6.785496537	7.139934108	6.67204925	6.536071072	7.344778963	7.639210419	7.744910358	7.084504894	7.025829034	6.798343511	6.779295701	6.544308683	6.81052275	7.600118912	7.852702252	7.524382097	6.866500419	6.991624051	6.874866121	6.85129361	6.98971706	6.780543114	7.514959907	7.616051618	7.45227678	6.989822918	7.089356313	6.923144867	6.893382111	6.643683272	6.44410038
146098.at	Unpar	9.6093983	9.043275203	9.860036963	10.23723042	11.25159949	10.74513822	10.63114794	10.06934644	9.075278591	8.576838641	9.109417852	9.801417411	10.20658583	10.86117334	11.18986086	10.79599123	10.0054036	9.214222406	9.387953499	9.373173113	9.619463259	10.05857263	11.06579274	10.94138234	10.38564307	10.03000521	8.912241383	8.939064881	9.420923099	9.710716025	10.07686081	10.46395417	11.16498978	10.29956274	9.458674533	8.851107854	8.799159028	9.289317201	9.617300669	9.899312137	10.60703857	11.46569193	10.60143472	9.784526007	9.091570046
146098.at	Par	9.543732076	8.726421416	9.318518033	9.749936261	10.9629597	10.80451432	10.67726297	9.765145138	9.042928301	8.712645148	9.084513492	9.398100507	9.837309709	10.5800137	11.29654886	10.90155643	9.966614208	9.261585087	9.524169964	9.213212351	9.233544325	9.736472373	10.68705895	10.70849187	10.28453776	9.70967766	9.011520499	8.815519161	9.087435097	9.305213854	9.788806717	10.47181899	10.86635419	10.53545573	9.499918042	9.038366609	9.064690758	8.925655778	9.280645514	9.744439621	10.16178727	11.32556803	10.62552391	10.03300396	8.942876814
146165.at	Unpar	7.195125922	7.164336151	6.885365638	6.600707058	5.954627564	6.313191007	5.610100062	5.634217687	5.956981157	7.001111148	7.160076465	6.922830386	6.360404827	6.026639397	5.686606453	5.651356559	5.919938572	5.850006469	6.717153738	6.852780722	6.732451527	6.482015952	6.048985349	6.009097125	5.848936112	5.686120385	6.063589558	7.187165979	6.542092607	6.718594269	6.126406444	6.192475436	5.741950832	5.890374887	6.19512733	5.874018389	6.838708146	7.124764448	6.645883047	6.67353346	6.015849887	5.961098361	5.989957511	5.471560168	5.934514003
146165.at	Par	7.297111545	6.698929193	7.270777507	7.169789819	6.092735286	6.065927301	5.562090711	5.142807078	6.030762178	6.879901356	6.859948205	7.16131557	6.780558789	6.316906413	5.773698355	5.830642061	5.70826121	5.322471112	7.046179501	6.858277197	7.199878588	7.03529928	6.184829813	5.70062116	5.867165499	5.836482482	5.786388688	7.517880387	6.398197144	7.293071935	6.461437618	6.519585449	6.264525578	5.667021548	5.959785431	5.777267103	6.893197695	6.19300058	7.090109388	6.962959164	6.18930952	5.88659914	5.934101057	5.818694613	6.082347561
146214.at	Unpar	8.00228394	7.967757618	8.220384341	8.232008111	8.49474721	8.594571634	8.083917183	8.440129517	8.287781061	7.744945017	8.177969	8.012191474	8.268368085	8.589190912	8.470544809	8.181066676	8.21387038	8.229682063	8.263710513	8.363815983	8.107997444	8.150027011	8.359675341	8.124784014	8.234026543	8.03092152	7.950862133	8.295636076	8.122324569	8.140931725	8.193387512	8.09212157	8.37663772	8.223886811	8.052716631	8.181118582	8.134615631	8.155540074	8.193262902	8.131298205	8.119787035	8.26737035	8.171875197	8.048598802	8.198044779
146214.at	Par	7.914093448	8.344508998	8.480013011	8.37774344	8.791797901	8.619696485	8.742362478	8.251363269	8.27340997	8.279956964	8.566220899	8.33790525	8.519301913	8.481265141	8.791902968	8.875140279	8.351471906	7.832137233	8.397527151	8.411743104	8.307117746	8.367402446	8.564330129	8.473954889	8.963071182	8.773296679	8.275167209	8.323291673	8.385279084	8.35956841	8.241854663	8.324599755	8.755970907	8.693090285	8.538541477	8.119886993	8.133874951	7.961838368	8.353284192	8.234564126	8.26855291	8.50376238	8.824543668	8.574392728	8.317126387
146311.at	Unpar	4.030074535	4.572138765	4.283908786	4.178405611	4.337880709	4.030888565	4.249673348	4.433727297	4.221781913	4.078235207	4.087218519	4.282497962	4.192611322	4.4300676	4.425426749	4.164709919	4.259693346	4.247115699	4.209129517	4.11766773	4.149236903	4.076509687	3.926273374	4.16338383	4.065056111	4.592920458	3.948455987	4.066284053	4.353372789	4.069367572	4.168309548	4.611328822	4.088958027	3.980962851	3.943384695	4.160985083	4.218314181	4.42006412	4.022549687	4.08072368	3.986400188	3.898895302	3.938385219	4.099610675	4.187846017
146311.at	Par	4.256673854	4.368862015	4.331765207	4.568545926	4.101151707	4.458120971	4.434809138	5.222771771	4.622262648	4.44800245	4.5079617	4.343681656	4.462551757	4.337411356	4.548639347	4.319326805	4.405107833	5.449837	4.314063879	4.228621045	4.30861915	4.301964084	4.220339094	4.529404912	4.546034685	4.823320148	4.534248772	4.246312434	4.270723585	4.018217722	4.123588255	4.337266814	4.31317164	4.585206444	4.858226281	4.633696113	4.152166971	5.037147566	4.325235236	4.298994457	4.274078839	4.359967967	4.579151844	4.554786824	4.435606755
146405.at	Unpar	4.618267125	5.069094895	5.217817123	5.239141329	5.432569219	5.906488685	5.415358244	5.882550135	6.479283575	5.190080339	5.14265382	4.996367641	5.2316436	5.964369483	5.85263497	5.739044062	5.852496016	6.249599586	4.856661142	5.05796464	5.515443724	5.501288212	5.494155662	5.266455358	5.700006027	5.450761601	5.942733312	5.043375152	5.131230658	5.153725484	5.393851232	5.000347554	5.779655917	6.019925374	5.717209463	6.498030565	5.05989766	5.171881529	5.146741023	5.258028544	5.711893477	5.335984255	6.268884288	5.796912534	6.123604587
146405.at	Par	4.786646512	5.622527424	6.097299569	6.645284037	7.605826664	8.325424645	8.350908684	6.920168079	7.909759737	5.222819274	5.982796884	6.178262157	6.757326406	7.936276342	8.335874057	8.272866896	8.26178112	7.775832038	5.039742356	5.944748571	6.131643576	6.552197021	7.202591426	8.197745322	8.946407412	8.221171931	8.122512077	5.026869387	5.750481571	6.595492175	6.430067426	7.538666839	8.408041134	9.495400572	8.004794204	7.489363058	4.912849249	5.650246255	6.361196668	6.566431907	7.473482544	7.828352835	8.894651142	8.377011206	8.280691602
146406.at	Unpar	4.891729284	5.520401708	5.437687103	5.417079188	5.561057292	5.638412283	5.18735388	5.723203591	6.718648044	5.672021234	5.654772773	5.377464745	5.404848167	5.744379953	5.811423159	5.535784121	5.600297406	6.34649647	5.250425374	5.69441792	5.525156918	5.437848747	5.432364778	5.625376069	5.696736881	5.558714402	6.334237106	5.488314047	5.552097365	5.60193735	5.642817813	5.605210738	5.507908053	5.416290036	5.952030041	6.555562656	5.519943709	5.444065189	5.55670148	5.754851442	5.554448049	5.466598687	5.575045972	5.654750776	6.508147155
146406.at	Par	5.215513982	5.890326551	5.99525944	6.224835535	6.485562719	6.794058656	6.21267834	6.041521846	7.034920084	5.59412009	6.159017721	6.066903553	6.230155613	6.852918103	6.610158689	5.997036946	6.293507259	6.67800925	5.604591003	5.846555908	6.095273622	6.028416581	6.394385518	6.543439693	6.521135605	6.325714882	6.752838044	5.468903669	5.728941001	6.05053898	6.040272512	6.623007387	6.739347411	6.581237729	6.455789785	6.500738611	5.537809884	5.701874633	5.895419938	6.177946331	6.62147964	6.552038637	6.44531324	6.448945759	7.371348672
146461.at	Unpar	7.869581192	8.074566461	8.576503991	8.406198477	7.02089443	7.834773445	7.693136106	6.448530848	6.808396997	7.130602266	7.892160999	8.59177914	8.375449424	7.487990466	7.158413012	7.499938713	6.631670291	6.821026192	7.736786574	8.098015383	8.398315862	8.203630911	7.161876709	7.446754667	7.4414132	6.383010909	7.450388661	7.610935041	7.98201608	8.506383363	8.040743336	7.138374655	7.301691584	7.491752542	6.517578154	6.374353059	7.139142601	8.036289787	8.30343458	7.956974407	7.269450259	7.326536695	7.309632813	6.50939881	6.28059068
146461.at	Par	7.904570227	7.401771961	7.640519577	7.581823077	6.839609142	7.795392215	7.372391192	5.879935055	6.309911057	7.285814738	7.555018278	7.51276557	7.659920602	7.301697614	7.324315855	7.83176194	7.302653776	6.682165539	7.872248719	7.351497789	7.522538127	7.76236489	7.333130977	7.244033763	7.486961248	6.969548297	6.843236767	7.764299887	7.141869274	7.457550906	7.615654095	7.118247009	7.248100523	7.648292045	6.810564171	6.528802818	7.223135843	6.930149363	7.458452947	7.267984791	6.91178042	7.364422054	7.216755862	6.289950303	6.232128898
146503.at	Unpar	8.789497417	8.513992565	8.703434511	8.747350584	8.711863665	8.919620003	8.660616869	8.78032047	8.846791926	8.707874542	8.815849126	8.665718181	8.611454556	9.064387846	8.64370877	8.672021566	8.929382692	9.029348674	8.676781005	8.783220733	8.68436813	8.512205947	8.654818066	8.734473008	8.747298232	8.711218863	8.812948871	8.804121278	8.568079018	8.80807025	8.534165524	8.704516727	8.848373061	8.969848678	8.766555431	8.884777832	8.809057083	8.871754892	8.828675935	8.588282666	8.674162907	8.778048373	9.072649255	8.35418063	8.786947854
146503.at	Par	8.569420524	8.889643824	9.068042414	9.320084403	9.304814987	9.411043975	9.122748871	8.674550442	9.023337378	8.588663831	9.343870958	9.242805552	9.114772454	9.590107221	9.41295691	9.157845283	9.003536538	8.72409622	8.792352534	9.164593553	9.114076061	9.112630844	9.364007508	9.329482407	9.31790127	9.100809007	9.150555481	8.731617398	8.80474221	9.255433743	8.909140027	9.465612034	9.637035495	9.425688933	9.194212904	8.867914298	8.772809382	8.987623033	8.975334683	9.187816643	9.261611308	9.187916614	9.283236442	9.136687868	9.126972019
146569.at	Unpar	6.416886651	6.239429552	6.554514211	6.820947077	7.519689816	7.302883138	7.776631336	8.416507833	9.13773569	6.19633103	6.100782861	6.428737849	6.70005257	7.34080166	7.353436707	7.924009122	8.427396605	9.00223391	6.31396904	6.304334322	6.424115691	6.411892177	7.276997178	7.505632008	7.86648333	8.209867287	8.899724699	6.175333871	6.123429659	6.312198981	6.512946272	6.583712655	7.657013509	7.554510391	8.40063423	8.115552621	6.173449546	6.287996373	6.293580063	6.524734172	7.184270728	7.629705879	8.223720652	8.089239057	8.692548027
146569.at	Par	6.359284685	6.316637605	6.271220572	6.583255776	7.062222075	7.320522	8.251436191	8.28701549	8.739611078	6.198562202	6.298752704	6.241971569	6.303143782	6.886193611	7.3515783	7.947809497	8.081540269	8.707882539	6.097251415	6.176726312	6.421130058	6.163770137	6.431512496	6.893928908	8.040535703	7.630312623	8.521998405	6.342297219	6.079131922	6.071792323	6.233949529	6.601478242	7.201712532	8.031155721	7.656890352	8.054683588	6.198528421	6.270979116	5.998290675	6.353238873	6.545490303	7.380846059	7.875499562	8.47104181	8.107360189
146585.at	Unpar	6.259305012	6.235724668	6.166543481	6.235328618	6.461520507	7.218787663	6.774852516	6.840586853	7.056231936	6.282579869	6.187000662	6.455954945	6.244272589	6.441614138	6.612703008	6.817096962	6.903603282	7.398822374	6.13857929	6.178314055	6.180744151	6.335074031	6.174828329	6.601791556	7.045345566	6.904528587	7.13019509	6.290684358	6.372421289	6.141191053	6.419759476	6.485248498	6.977557602	7.597375338	7.028065576	7.798942473	6.342896665	6.560614754	6.490600033	6.123284148	6.555325216	7.011949306	7.440636869	7.04400347	7.363088252
146585.at	Par	6.336015956	6.033620838	5.939848301	6.221358518	5.927878632	6.434035133	6.48162255	6.297604418	7.175085669	5.935778098	6.011519272	6.291783593	5.981263134	5.845142755	6.461102576	6.990719013	6.919151477	6.945601978	6.082495689	6.082363929	6.169205157	6.371875089	5.884984411	6.094467461	6.857158544	7.114260824	7.278144117	6.146463656	6.234530962	6.192342442	6.312937699	6.159828025	6.801419594	7.342627971	6.752335962	7.168389586	6.206998173	6.083942994	6.267291744	6.15843187	6.279976124	6.495389207	7.033201224	7.156440303	7.024149557
146714.at	Unpar	6.703148448	6.931317161	7.326292268	7.418908388	7.487220803	7.866108968	6.976509739	7.692533905	8.714125234	6.946154823	7.056795029	7.09560581	7.329356901	7.729976972	7.854569774	7.077114252	7.752178135	8.489161728	6.903207447	6.958024166	6.995089062	7.256930734	7.327736171	7.610718244	6.860614067	7.515684568	7.874985612	6.757883205	7.000719733	7.245971519	7.26823637	7.316194933	7.724146042	6.957161142	7.454742907	8.00809728	6.868633924	6.859907944	7.160540618	7.151362417	7.453818805	7.752673787	7.211914006	7.545605862	8.191366722
146714.at	Par	6.837809568	7.009679441	7.220666828	7.126174155	7.563137844	7.788669131	7.286015581	7.547922658	8.064403961	6.884520107	7.235865532	7.189195731	7.144890947	7.716238398	7.784158069	7.241619389	7.7112962	7.969572411	6.764131836	6.873229713	7.142557579	7.298361777	7.532201094	7.688572392	6.830250083	7.453084148	7.55788283	6.891765244	6.993481655	7.185466739	7.177610642	7.391709597	7.79353581	7.258607792	7.420980801	7.695941836	6.698944878	6.751899198	7.054606561	7.051071329	7.503820469	7.834983324	7.308278584	7.871473855	7.877183889
146726.at	Unpar	8.271185388	8.400786495	8.582626436	8.48451482	8.560025065	8.569681284	8.331303447	8.559796528	8.469714269	8.420344325	8.378929266	8.422565335	8.59171135	8.69239662	8.641014346	8.507602584	8.666394699	8.574689985	8.37368001	8.530830934	8.482368301	8.619863448	8.603594672	8.437702993	8.45219469	8.441788759	8.343333485	8.457956908	8.383802914	8.429793246	8.475409125	8.487623766	8.493679153	8.520091851	8.484490305	8.415460098	8.276656172	8.433823419	8.559026754	8.241795585	8.447794436	8.393475606	8.510052406	8.368277355	8.452524904
146726.at	Par	8.095730576	9.094166396	9.024992913	9.120741681	9.111471996	8.67535504	8.491428673	8.396934521	8.455661548	8.400968487	9.035460523	9.001447304	9.002724256	9.073388459	8.822955822	8.422101173	8.643259171	8.327526675	8.317522743	8.921555408	8.96570125	9.179742148	8.913200903	8.733223552	8.568006911	8.695259944	8.537257926	8.4260484	8.803977022	9.050011344	8.913255266	8.866139755	8.664525684	8.469124132	8.490858307	8.386085864	8.356078052	8.523785914	8.906104858	8.682327731	8.873421563	8.578830937	8.597532699	8.624100863	8.416797299
146963.at	Unpar	7.766037183	8.107458662	8.642724901	8.783463758	9.586257927	9.024443302	8.988711784	8.451416605	7.705185111	7.556483045	7.844247092	8.418778666	8.738605589	9.362353784	9.218071784	8.990770512	8.537332772	7.834521794	8.001338709	8.11775139	8.218284059	8.598985383	9.423954752	9.094349701	8.524638718	8.32304893	7.691084323	7.746618154	8.21000183	8.116686799	8.685287545	8.700466677	9.15849192	8.54969065	7.716216615	7.477150508	7.596657376	7.921426355	8.443519891	8.320515395	8.927332021	9.423156145	8.806026182	8.226153508	7.575626679
146963.at	Par	7.83142593	7.698319992	8.206749595	8.468025153	9.287014797	9.277589504	9.066166763	7.964183875	7.662784252	7.603287428	7.875462721	8.018823808	8.526813814	9.053559641	9.306396483	9.11206538	8.323494263	7.608612466	8.085390201	7.81608837	7.834322113	8.290310085	9.115365444	8.901946351	8.703783327	8.181607034	7.682045276	7.840085075	7.755925602	7.961347649	8.534166784	8.720390963	8.923382194	8.850943665	7.802079241	7.608645186	7.474866695	7.409191889	7.939327228	8.043632943	8.787717937	9.185607942	8.79526821	8.339863759	7.475492138
147135.at	Unpar	6.900658134	7.020127714	6.990473082	7.047309725	6.849959378	7.077638182	7.19813463	7.254726831	7.353351193	6.97143504	6.885133844	6.844253779	6.969517111	7.035726104	7.116982602	7.190174963	7.23870911	7.399919445	6.846283545	6.887341146	6.985640383	7.017337904	6.991410746	6.848476094	7.193101616	7.246576897	7.33959109	6.960522022	6.844460725	6.87384088	6.939953676	6.89300032	6.993295572	7.270476448	7.181099783	7.291636739	7.074701087	7.122740732	6.982944418	6.820174166	6.912480087	7.154801206	7.319335613	7.085678779	7.216154254
147135.at	Par	6.837900317	7.061174874	6.983986541	7.14302495	7.278053291	7.432825016	7.32884865	7.042293676	7.426532341	6.763823339	7.148267278	7.147159367	7.257569071	7.667279558	7.384036325	7.383919702	7.350550627	7.21101798	6.827409978	7.229727338	7.018072977	7.20006396	7.339696703	7.191776696	7.56278499	7.493846048	7.673159042	6.816699061	6.879150545	7.072165983	7.021754646	7.310605852	7.366972516	7.567705306	7.166615396	7.152535984	6.850149115	6.842446772	7.077433409	6.98996004	7.28640126	7.135556993	7.302269852	7.351761492	7.291173152
147139.at	Unpar	5.993147406	6.275209718	6.434337475	6.265444606	6.357162539	6.400987635	6.146792242	6.401619028	6.644487151	6.068784226	6.278380473	6.319947328	6.249840823	6.549072719	6.279784286	6.129172397	6.38315328	6.735034382	6.244072729	6.364003371	6.214684947	6.266361335	6.163233444	5.870723586	6.123990269	6.206523559	6.525465189	5.932383526	6.322071696	6.428266083	6.175119411	5.546122903	5.799308592	6.295486543	6.401748287	6.467841823	6.154315814	6.095322931	6.106995354	5.935932644	5.961948096	5.9757684	6.185919586	6.492663216	6.362333996
147139.at	Par	5.760407574	6.563320104	6.523050642	6.953932133	7.756811889	8.016813196	7.219103196	6.292731573	7.282918902	6.345881382	6.425452094	6.770086324	7.113088474	7.964196547	7.187334097	7.181606772	7.301531476	6.276290459	6.217498636	6.615849602	6.611440394	6.957131575	7.296507905	7.099153812	7.352519589	6.957997171	7.097309459	6.212334535	6.122625548	6.765770276	6.593866235	7.555743446	7.222006734	7.572463197	6.872726642	6.502962298	6.277388295	5.708386723	6.42883646	6.670852321	6.965700199	6.940824423	7.183366058	7.154421083	7.170018682
147151.at	Unpar	5.430453836	6.214786864	6.177359831	6.22018697	7.385924055	7.368862558	5.328949898	5.442733746	5.658613362	6.247858987	5.93565546	6.065165658	6.253072728	7.479251305	6.658845015	6.003085644	5.031340066	5.360961426	5.605502644	6.286912856	6.52255759	6.406974721	6.348209377	5.97586511	5.380494224	5.09548036	5.564444142	5.713726536	5.816604244	6.293016014	6.727228672	6.076058366	6.423347372	5.342138393	5.307712452	6.012362087	5.881546905	6.121702681	6.392502201	5.997250298	6.406717264	6.285628723	6.339364146	5.19730583	5.314374416
147151.at	Par	5.619643469	7.410131484	7.426597305	7.370819328	7.981760084	8.12995421	6.451400426	5.961485428	6.258117567	5.976657919	6.69791134	7.661630521	7.56669611	7.694739949	7.758663203	6.353106589	5.79670678	6.172463454	5.730813468	7.152125856	7.005919184	7.590544621	6.600407137	7.090574161	7.372010471	6.53894593	6.528924475	6.16082029	6.747045638	7.383494093	7.316222007	7.461286287	7.583487919	6.964901989	6.742048843	6.041212065	5.639091802	6.582766854	7.550346121	7.030914761	7.147492089	6.97854677	7.293875572	6.268779377	6.260835289
147220.s.at	Unpar	7.663000707	8.928137122	7.906476485	7.028105172	9.087122669	9.613750856	7.453332784	7.838943635	9.272902784	8.596986601	8.383435097	8.110495606	8.416087499	9.131533684	8.687839399	9.2289328	9.024337591	8.709077313	8.162066754	8.899017433	8.541323468	8.272560128	8.009323917	7.370992849	8.275830962	7.833592085	8.341007701	8.002068103	8.141651669	8.842143773	8.25766006	7.657526931	7.628193114	7.124070714	9.383574354	9.911784519	7.31402528	8.582064547	8.55748407	7.29531489	8.841045113	7.46439722	7.140974073	7.235522311	9.543061426
147220.s.at	Par	7.717839652	10.79397702	10.10897391	9.11642554	7.376593113	8.46500522	6.89125261	7.530975038	8.959665021	8.170375506	9.856754083	10.75215845	9.726909769	8.115022818	7.874106039	6.777972916	7.048190683	8.641618061	7.906454463	10.36758785	10.09190456	9.782710858	7.61970679	7.101144337	7.061983325	8.401615469	8.970161893	7.935863962	9.811025351	10.34477158	9.291721226	7.971455802	9.799001952	6.724559447	8.463665105	8.463477646	7.534387847	10.15800971	10.23140585	9.164891596	7.921225269	8.064449279	7.355058266	8.344622688	9.638821356
147239.at	Unpar	3.878231687	3.635513335	3.794200906	3.74632421	3.704009508	3.736832899	3.69751228	3.685108463	3.815569742	3.804893445	3.668428635	3.81449418	3.673473772	3.676783625	4.002987364	3.741657113	3.813445432	3.922139749	3.838119269	3.846896268	3.890351521	3.819842656	3.732626625	3.775755403	3.758780866	3.733546972	3.776910206	3.714117886	3.891234688	3.774481155	3.713600411	3.876694196	3.811951146	3.741922632	3.769322198	3.850784269	3.765792128	3.931956542	3.858164882	3.807339588	3.924185154	3.859328345	3.898039259	3.919543506	3.868687566
147239.at	Par	3.890280238	3.807793519	3.747878411	3.636032506	3.853445744	3.76970084	3.750501449	3.993344173	4.253836961	3.817193845	3.899169183	3.769672527	3.541220129	3.66447424	3.899350384	3.828824281	4.467090451	3.893514363	3.728851298	3.734344108	3.79103616	3.85701398	3.754621857	3.547813967	4.040856621	4.298698615	4.163370424	3.87590655	3.662400287	3.761206286	4.111131845	3.643233443	3.997541593	3.824272526	4.352860696	4.30287073	3.726903007	3.93426942	3.853747962	4.134891187	3.965975822	3.737891677	3.846726106	4.21162165	4.157743094
147243.at	Unpar	9.454987553	8.945667689	9.320940432	9.013291692	9.137389001	9.586401039	8.744114597	7.936570547	8.429516496	8.964038611	9.155113193	9.371969914	9.344439871	9.603920373	9.405177392	8.928790881	7.722391359	8.091857321	9.264341161	9.3344354	9.302991296	8.937392512	9.604305017	9.378008329	8.825692115	7.733560939	7.915746477	9.196100644	9.090237393	9.268738729	9.008692984	9.411262728	9.581742503	8.895516722	7.648641066	8.775191895	9.013529559	9.356806425	9.291667001	9.243706622	9.291057856	9.567357642	9.173483823	7.262750178	7.944267294
147243.at	Par	9.207904063	9.356089533	9.447138759	9.43249156	9.335300507	9.667356609	10.50801578	8.365966837	9.026251134	9.164600736	9.385143129	9.679402547	9.561499247	9.358611472	9.993787382	10.36865241	8.780874274	8.794982412	9.424364632	9.447354849	9.405022053	9.311789933	9.610025276	9.689638303	10.96948641	8.816956576	8.835403651	9.391019654	9.358518283	9.560534885	8.961971045	9.468653338	9.870780636	10.68435325	9.681104843	8.01362658	8.98231924	9.304961137	9.490598241	9.508350479	9.237474849	9.905345067	10.60554534	8.552321589	7.882452897
147430.at	Unpar	7.091970143	7.381768297	7.585016965	7.09872574	8.241809093	8.343959232	7.326253654	7.285032651	7.00454158	7.460054646	7.074310195	7.451043742	7.576172965	8.210437604	7.899090646	7.620803934	6.914637231	7.075602297	7.057595476	7.378759825	7.536439268	7.634399779	7.694649322	7.66839727	6.818002322	7.092361288	7.112832834	7.130571855	7.032761664	7.500366228	7.580696255	7.81556643	7.601555614	6.813567696	7.312765248	7.779977827	6.967721486	7.463695066	7.607828083	7.429066725	7.816525696	7.223308271	7.457575765	6.621944546	7.117208622
147430.at	Par	7.142457054	8.307267121	8.416155889	8.54237937	8.922057642	8.209525691	6.869085352	7.526529721	6.943290269	7.111945024	7.996729955	8.751979897	8.927039228	8.797694211	8.107741232	6.880659223	6.832370687	7.520298809	6.847629816	8.073667427	8.320636314	8.41048127	8.147450965	8.102920074	7.071853834	6.965562771	7.013572579	7.094835876	7.657710566	8.463597981	8.42357018	8.327096964	7.719415514	7.119907	7.24796842	7.145786792	6.841684912	7.931219697	8.39268734	8.405856663	8.086473117	7.540309849	7.134071614	7.373653957	6.846800693
147431.at	Unpar	4.218591129	5.262057229	5.683383804	5.498055974	7.441942148	7.435225022	5.272723004	6.427154577	5.428729376	5.284965075	4.877500238	5.47961904	5.58657498	7.565095985	6.275629057	6.561738434	4.550472068	5.133166033	4.500623272	5.475065127	5.87556994	5.831758336	6.38149702	5.82301438	5.167448017	4.3499294	3.995227093	4.476738221	4.395578691	5.232692067	5.481512952	5.178521134	5.699193356	4.525112744	5.229291752	6.135078354	4.060309799	4.962628591	5.52229271	4.832895901	6.024205411	5.074373335	5.961240432	3.956809694	4.959988925
147431.at	Par	3.929663738	7.384995367	7.829547333	7.69863456	8.325161467	7.43058019	5.606546125	4.196351289	4.984369015	4.248936667	6.552625535	7.770795721	7.960947033	8.332270485	7.556031527	6.28248352	4.051710131	4.362469376	3.991959997	7.329735415	7.390500439	7.874576798	7.975771665	6.239390477	5.652355136	5.713759127	4.24401002	4.196173874	6.394904343	7.397031088	7.348465534	7.0372363	6.783748038	5.743842127	4.554832715	4.366763332	4.221017722	5.557175484	6.965211803	6.981084144	7.12511353	6.586828542	5.410411075	6.268818481	4.099664211
147432.at	Unpar	3.309321283	3.560716308	3.65477721	3.812798107	4.635722831	4.544947322	3.603360628	3.88632429	3.78803506	3.864056558	3.896125709	3.548157069	3.688366839	4.865885699	4.020990116	4.017601001	3.541211617	3.877039161	3.647567491	3.608373271	4.118218881	3.732675271	3.974081704	3.937741309	3.423112623	3.365447326	3.414199155	3.303263373	3.764805032	3.92961903	4.197092244	3.745030384	3.960139439	3.587693852	3.766123201	3.969062423	3.386953656	3.460978234	3.862466641	3.44852497	3.908603851	3.663989194	4.137957449	3.694551005	3.876096769
147432.at	Par	3.521095793	4.865298858	5.15333596	4.72332922	5.592734138	4.934992314	3.976681573	3.516552124	3.695390351	3.446191579	4.699561722	5.386104471	5.19118374	5.378361367	4.514489926	4.118987879	3.66062412	3.806137005	3.458407853	5.151684391	4.855356104	4.839941475	4.665622536	3.778889233	3.854588711	3.877276048	3.58145279	3.468194035	4.567715019	5.180868664	4.752218912	4.707991008	4.550858244	4.105906893	3.661710163	3.617047321	3.688639858	3.787375408	4.906345691	4.695284633	4.821560309	4.641227641	4.18224637	4.326336604	3.549652715
147433.at	Unpar	6.230110493	6.622861014	6.55534224	6.409050066	7.043837442	6.774635642	6.371859136	6.25268424	6.279066887	6.592749715	6.444086566	6.382740973	6.463950216	6.988046896	6.888113699	6.337829815	6.273044226	6.413197879	6.458327985	6.433331852	6.541954387	6.483543105	6.468997897	6.474130447	6.414264902	6.404207672	6.414068118	6.211296083	6.452559419	6.587132988	6.617516753	6.715836799	6.520407249	5.960486896	6.570814352	6.455079696	6.304372165	6.348251416	6.551353921	6.503687887	6.642591478	6.443486548	6.515315738	6.396592677	6.480001342
147433.at	Par	6.440506897	6.9658957	7.179206306	6.896825605	7.298988626	6.497073636	6.383016623	6.392656794	6.507429328	6.620416858	6.689134826	7.107543749	7.132277827	7.389413804	6.742810134	6.184365104	6.317402768	6.32211117	6.257547445	6.570648643	7.053867856	7.031527649	7.13163582	6.648898066	6.128880784	6.422396999	6.351495176	6.283474367	6.655999006	7.119070666	7.053511105	6.967918718	6.498233581	6.143852391	6.443181413	6.405645766	6.352612995	6.681182489	7.05495896	6.891568915	6.826584719	6.546291676	6.293728916	6.483568825	6.407735353
147450.at	Unpar	6.089612566	6.254742534	6.376194154	6.448499259	6.255489339	6.361246919	6.186241098	6.011673971	6.054889926	6.123657362	6.278823442	6.321705593	6.22161471	6.391374582	6.214816664	6.271320982	6.330679262	6.282139325	6.154080827	6.443807389	6.248061943	6.111325295	6.148438736	6.087799607	6.194747753	5.962952432	5.929580307	6.148903388	6.222018811	6.199902011	6.156701442	6.13396923	6.158202018	6.218669636	6.093623181	5.986360901	6.162170251	6.244172081	6.134721905	5.742391374	6.014299733	6.040892541	6.38424126	6.039165408	5.715383631
147450.at	Par	6.129744742	7.029816703	6.590460819	6.278530343	6.305005955	6.341295263	6.228990139	6.037831478	5.887805114	6.401921554	7.077390583	6.620541537	6.291451057	6.282188391	5.96820776	6.509395652	6.167906387	6.050090109	6.267135978	7.256700331	6.408094408	6.331069992	6.381882608	6.097575749	6.443709107	5.784166248	6.109063249	6.066769389	6.722747304	6.573262744	6.200332621	6.182979634	6.296726514	6.364186128	5.965759721	5.87313301	6.072432879	6.645501883	6.362791677	6.001759511	6.127033385	5.998929886	6.446204855	6.39384865	5.962623893
147487.r.at	Unpar	6.035042962	5.564506262	5.849210222	5.953824559	6.07683891	6.022107848	5.8506363	6.856316762	8.935292066	6.09182368	5.696062224	5.797225948	5.835553366	6.037069921	6.075526799	5.890888835	6.616258094	8.702929004	5.843151161	5.556290585	6.144476894	5.741299026	6.130631647	6.077567338	5.792497036	6.757894194	9.050432827	5.830015348	5.854524493	5.865987645	6.071071251	5.903964415	6.257674287	5.732915456	7.120469054	8.4096094	5.866062317	5.856703113	5.832637403	6.070028945	5.917464666	6.292592663	5.982765699	6.668758829	7.938369134
147487.r.at	Par	5.867396099	5.625845036	5.821447276	5.705577255	5.839029057	6.042966546	5.938822564	5.619181251	8.093388038	5.78984899	5.935475081	5.636101793	5.586927191	5.902363203	6.151846564	5.761988376	6.716318528	7.300630927	5.684918763	5.71362606	5.784014639	5.778437877	6.012079941	5.494915464	5.917597127	6.523697952	8.397242898	5.934555792	6.112591059	5.610342377	6.05520703	5.982745176	6.138150163	5.695414952	6.84462942	7.630771953	5.945809704	5.449405219	5.939891411	6.092091588	6.0042185	6.420862926	5.992449332	7.013558281	6.935059724
147546.at	Unpar	6.408296635	6.487430134	6.345914617	6.282547668	6.790204155	6.770022633	6.186121046	6.219754203	6.188570289	6.608203555	6.381103022	6.277942041	6.449010793	6.797457879	6.618652907	6.822558774	6.124825497	6.1433089	6.257863177	6.399477712	6.520224206	6.458343038	6.780075174	6.413110964	6.324194767	6.424291185	6.02981143	6.328608997	6.426030608	6.446423724	6.58310391	6.64607998	6.466731407	6.237268213	6.434349472	6.69782279	6.316313044	6.451681734	6.463270009	6.485550668	6.533455457	6.327275178	6.485994396	6.177938859	6.356427325
147546.at	Par	6.261009554	7.025576317	7.100895438	6.751803705	6.993451567	6.603679901	6.209806881	6.341289191	6.161880632	6.370244482	6.935199236	6.886119789	6.798645688	6.935469605	6.647105515	6.150299037	6.212642955	6.187152296	6.241639977	6.706545729	6.795339107	6.797165093	6.76760643	6.742242361	6.228510073	6.506932821	6.32323222	6.350384821	6.701272635	6.893761383	6.961440397	6.764427263	6.501505017	6.199876618	6.275490046	6.480268231	6.239281008	6.618741928	6.996527042	6.704694662	6.905803596	6.399043594	6.303076573	6.298706267	6.2620323
147547.at	Unpar	4.082437695	4.521872441	4.390774326	4.712441762	5.974323915	5.952730432	4.445612633	5.478017056	5.510143025	4.220723855	4.164412517	4.594936421	4.804036168	6.322131823	5.37664714	5.224822454	4.74979285	5.431017088	3.921269431	4.506133509	4.661448116	4.775662916	5.001267417	4.948567352	4.419824367	4.663232165	4.977479436	3.871641038	4.222895952	4.590913564	4.674975454	4.738346675	4.932869064	4.808434196	4.913638165	5.176811861	3.732288839	4.191000263	4.901754097	4.235966037	4.887763908	4.803891411	5.870479667	4.214058375	5.151132592
147547.at	Par	3.717978751	5.905760148	5.735396008	5.568951912	6.279714897	6.028222761	4.887211905	4.682183412	5.280450677	3.995459103	5.42417992	5.76397404	5.72873829	6.506655984	5.962288419	5.674487736	4.683927035	5.196705061	4.232920859	5.643280446	5.709010636	5.944057909	5.664431532	5.053934168	4.602066876	5.680382251	5.23384337	3.931320103	4.944680495	5.791654097	5.670077252	5.903153732	5.848658323	4.706532977	5.215470674	5.306623433	3.777702997	4.905719222	5.601039926	5.198585571	5.59558692	5.561864937	5.224796736	5.367538052	5.269983293
147664.at	Unpar	7.924083459	7.905015158	7.537172063	7.916180157	8.683381654	9.054525223	9.737220304	9.737604074	10.21602252	7.466900478	7.685078473	7.781384507	7.93203878	8.29385935	9.2488013	9.505919003	9.503390723	10.29422367	8.083246602	7.7911496	7.843022708	7.71265508	8.885860698	9.315728533	9.91293087	9.890311556	10.26872302	7.613669993	7.513123159	7.598533584	7.861960487	8.092345345	8.750289805	9.306344296	9.707535263	10.17833592	7.661449135	7.997172464	7.619496764	7.918898889	8.098480393	9.450838581	9.609861091	9.90618366	10.02726939
147664.at	Par	7.64201578	7.497662194	7.383969662	7.634520596	8.074315268	8.720290101	9.94532133	9.469379008	10.12361169	7.417931162	7.515663148	7.497682064	7.540790682	8.128894762	9.009636241	10.07038429	10.19120024	9.765519872	7.916655398	7.662168307	7.614154675	7.35076751	7.984481005	8.440364674	9.952255761	9.153142339	9.691888968	7.519453227	7.575997082	7.438255041	7.456983763	7.777473775	8.775575379	9.422198212	9.478211811	9.579311858	7.229647733	7.044934239	7.295576364	7.507685414	7.723482738	8.903294494	9.383464828	9.946419682	9.23625751
147699.at	Unpar	7.854061519	8.098823709	8.107586896	8.012161391	8.094600058	8.168469189	8.063585325	8.300313701	8.274920845	8.060721115	7.990537283	7.992493756	8.080199651	8.185938249	8.26371755	8.053360269	8.122677973	8.372138122	8.079106281	8.039417811	8.113297513	8.047872325	8.145431514	8.123176193	8.062467707	8.121161505	8.159800977	8.129371199	8.0525499	7.909584749	7.990996223	8.048615635	8.108058461	7.922872711	8.071013081	8.197132012	8.009753063	8.102527568	8.006931104	7.977362272	8.072840142	8.046900316	7.993305683	7.976477562	8.049639364
147699.at	Par	7.963468541	7.994134389	8.14327294	8.180141149	8.277847149	8.47873781	8.197073391	8.140276892	8.506073041	8.022388945	8.208045426	7.971507738	8.089270793	8.41597958	8.537065596	8.351137192	8.454237963	8.824234619	8.003992595	8.102459176	8.016359481	8.102714977	8.30070384	8.316710387	8.464358696	8.630788636	8.792272061	7.95656796	8.04358825	8.051199275	8.131395391	8.122432895	8.358427492	8.213815694	8.099832431	8.50818245	8.023571144	7.975980284	8.019048456	7.956766359	8.134428846	8.162580717	8.322823702	8.307747841	8.409475444
147740.at	Unpar	9.8334197	10.28785866	10.09066101	9.858839838	10.59615594	11.28110632	10.90860839	11.11285683	11.71642956	9.661611012	9.656724162	10.39944149	10.37912878	10.54713114	11.07076065	11.15871401	11.09813898	11.69098686	9.747800801	9.821362122	9.762236762	9.97629792	9.779772837	10.31104012	10.40951413	11.241249	11.55062053	9.719027296	9.993194954	10.13115339	9.565773116	10.11656619	10.97492224	10.95236192	11.49985444	11.75578041	9.962014133	10.15036953	9.695413309	10.00617377	10.2488251	10.92089364	10.75829576	10.97835779	11.66850427
147740.at	Par	9.935253567	10.59614728	10.58928774	10.54482987	10.37187396	11.01456706	11.01872409	10.99894777	11.61263762	9.801775193	10.39281636	10.873087	10.9904984	10.71582537	10.85284676	11.27106315	11.09272713	11.68879418	9.993696258	10.3020946	10.13625535	10.1851778	10.31034344	10.2806421	10.37548164	11.02937628	11.38663097	9.980405469	9.923455333	10.56095621	9.820562172	10.82262654	10.97881939	11.18160559	11.22620203	11.62391851	9.64042724	10.04802172	9.976427841	10.68157629	10.45282337	10.96852755	11.01150685	11.32571588	11.98109588
147772.at	Unpar	6.174189935	6.01070906	5.921434356	5.945267232	6.09995769	6.081012531	6.006920063	6.171114029	8.721143678	6.10602924	5.925561343	6.201239455	5.971048869	5.891860016	5.967510532	6.247980686	6.166186038	8.330468353	5.929738414	5.865729294	6.103123057	6.095118266	5.7721918	5.877093315	6.063232912	6.251438921	8.601131497	5.993179258	6.182885948	6.031176609	6.056679184	5.97702545	5.944893624	5.908734108	6.486781791	8.303943342	5.973636439	6.174725757	6.145929298	6.042053134	6.22860207	6.12807624	5.973327746	6.337672354	8.176192534
147772.at	Par	6.301132634	5.982077114	6.014117357	5.9097004	5.915488009	6.005018921	6.038818684	6.365070341	8.290888545	6.130198323	6.08394214	6.01592295	5.980091459	5.857134311	5.755623949	6.065860198	6.40213968	7.345733854	6.104249894	5.849061237	5.994698862	5.886079452	6.014843437	6.305029236	6.03188758	6.180909192	8.066436525	6.157109059	6.173613911	6.055762896	6.11575571	6.117583123	6.22240617	5.804549078	6.176440562	7.791864163	6.255576355	6.322077937	6.265408886	6.121999787	6.015991027	6.270336586	5.882440681	6.510482003	7.806623925
147773.at	Unpar	6.425480679	6.211431302	6.157762866	6.407161312	6.49478888	6.37144009	6.40138421	6.704225253	7.082228022	6.330975417	6.413543144	6.220168932	6.132367567	6.529078263	6.501990131	6.842255287	6.789563661	7.09266608	6.117035633	6.084099878	6.524038859	6.436568071	6.481260675	6.523638867	6.674665878	6.866023363	6.958944953	6.447351586	6.195700274	6.19656931	6.552904229	6.565765376	6.569613398	6.468309002	6.640555364	7.018994643	6.127870525	6.326289398	6.336484035	6.406244417	6.542707376	6.439656506	6.530530232	6.807033783	7.130507343
147773.at	Par	6.220631662	6.297839514	6.42337318	6.531012632	6.467943268	7.067368118	6.843713817	7.111887465	6.917797829	6.107740561	6.31041097	6.464981847	6.408806558	6.714509726	6.976722549	6.683217248	7.093054915	7.734682451	6.205628215	6.217757665	6.412676749	6.460734038	6.690830171	7.414074337	6.810978189	7.001111064	7.539949442	6.285504712	6.324663396	6.411623198	6.528644987	6.771518775	7.149418311	6.773315941	6.874741143	7.143207133	6.384046484	6.730703368	6.269980623	6.489111697	6.885922172	6.869549595	6.97154001	6.927856674	6.853663671
147785.at	Unpar	6.468368225	6.593557235	6.480734484	6.426204654	6.620259102	6.258973802	6.265246168	6.365005401	6.330714597	6.508077434	6.472518397	6.464468091	6.390874228	6.351031242	6.466418202	6.208615721	6.450435836	6.321345302	6.363558072	6.569381911	6.503565681	6.450276658	6.510622519	6.312442475	6.313038513	6.354114441	6.314390794	6.434022042	6.523483511	6.557906883	6.544162326	6.460633977	6.377053827	6.230054121	6.581948446	6.33430358	6.5305776	6.464133697	6.534653522	6.627651095	6.515143875	6.173792479	6.179705346	6.553878286	6.509629144
147785.at	Par	6.748438126	6.549918788	6.651681911	6.738134617	6.868749153	6.493721055	6.391000787	6.643771963	6.684052194	6.630380396	6.327983269	6.853613903	6.863537316	6.655772024	6.796093176	6.243408689	6.427514289	6.299791159	6.360749061	6.425936945	6.918170371	6.823862757	6.71541943	6.629049109	6.327283201	6.725687361	6.358541152	6.53395525	6.53640102	6.732290656	6.820468055	6.691528158	6.507046825	6.315505262	6.591242247	6.572992083	6.784138049	6.618317674	6.635654896	6.935858952	6.734599262	6.604315413	6.466883209	6.353750953	6.609475565
147879.at	Unpar	8.387966806	8.273827985	8.153319668	7.986289978	8.041945068	8.270658729	8.183183337	8.230967554	8.272650331	8.331305359	8.198747844	8.150512931	8.019430308	8.177330463	8.392859928	8.243303359	8.165780986	8.223345189	8.211971082	8.191861987	8.21607031	8.200202177	8.135128053	8.192368025	8.210713332	8.128291585	8.241730171	8.330672134	8.297571003	8.161067551	8.220032867	8.227833371	8.369709799	8.206405047	8.325231683	8.422797352	8.414024539	8.330946672	8.330901569	8.135457496	8.163034751	8.229310047	8.25062951	8.147774856	8.410622147
147879.at	Par	8.333791365	8.362468304	8.174328579	8.204871591	8.212234289	8.331353741	8.197691258	8.337148935	8.31994071	8.522927746	8.392648357	8.380042322	8.11444362	8.128903438	8.243902728	8.166810172	8.16536826	8.334827887	8.157591885	8.414520602	8.286605463	8.333767121	8.259266963	8.327455564	8.121091193	8.254717799	8.373246494	8.338712173	8.379020477	8.269353485	8.279002413	8.335068138	8.320364631	8.179190839	8.380486363	8.413547751	8.456566832	8.369596556	8.385871713	8.278424538	8.309129787	8.19960391	8.25545388	8.183020131	8.516491998
148230.at	Unpar	4.452542511	4.594024779	4.403334633	4.507987998	4.602186566	4.610661282	4.484501965	4.606543444	4.914584043	4.65438793	4.487266313	4.584483875	4.450839122	4.519446872	4.444967829	4.553311632	4.814818293	4.950980871	4.532377809	4.466819019	4.584098234	4.515221246	4.617391893	4.449006492	4.555536993	4.495437728	4.718588611	4.359642031	4.718851545	4.400464324	4.485124124	4.472870585	4.584043142	4.417464459	4.624230702	4.87234791	4.263781302	4.848780349	4.679141917	4.53398415	4.490195015	4.562384891	4.444145736	4.684638793	4.881479051
148230.at	Par	4.426771136	4.625155854	4.525925122	4.572084571	4.423205212	4.816818493	5.291786301	4.902353157	5.492671468	4.633943786	4.654667392	4.592969392	4.361829655	4.459579522	4.80862055	5.226115538	5.699370293	5.317968239	4.560377663	4.560953191	4.38593314	4.476027747	4.376104656	4.583955472	5.725394592	5.312404584	5.409635822	4.616981014	4.601177242	4.513865396	4.493098614	4.570911288	4.7678807	5.480317213	5.092185261	5.062953163	4.530219006	4.703647655	4.484619775	4.718998216	4.32262097	4.731664123	5.105494124	5.329530083	5.412186922
148267.at	Unpar	8.260481209	8.503006643	8.413612729	8.4987822	8.183072387	7.717883411	7.214643636	8.131591833	8.975183645	8.423605133	8.220267425	8.334601331	8.561954921	8.151794045	7.643983323	7.008869458	8.21390928	8.916056333	8.498442814	8.466393741	8.378065184	8.109167836	8.162219921	7.627577946	8.020144082	8.346334433	9.182119428	8.346418847	8.496856207	8.37463711	8.313206979	7.948504619	7.263258923	7.251246414	8.123418895	8.722173728	8.215019373	8.245226309	8.293022048	8.18726897	8.113306149	7.47287224	7.639853594	8.162023646	8.683084809
148267.at	Par	8.226928079	8.383714333	8.157612989	8.39068184	8.28181713	7.610709916	6.928181979	7.836991305	8.860061871	8.401091764	8.385563064	8.320935624	8.378195837	8.156404697	7.643726793	6.675017144	8.301893474	8.084084954	8.755269708	8.339739127	8.284039653	8.269784034	8.169126769	7.651796561	7.528867802	8.121000611	8.912777336	8.296317699	8.351159782	8.227232757	8.194434458	8.077590169	7.363473624	7.065394204	8.079351203	8.389271928	8.346353863	8.280879817	8.281315853	8.168564763	8.116963389	7.660505947	6.941690097	8.072226451	8.267359627
148446.at	Unpar	6.581501118	6.805706089	6.389879743	6.297152378	6.610910052	6.781200941	6.378196361	7.055970127	6.783395493	6.645133647	6.770644096	6.416391759	6.770329802	6.746772697	6.701039934	6.534442995	6.753227283	6.516022716	6.426579846	6.340689472	6.806732408	6.557483281	6.806453634	6.729797835	6.734914642	7.026323936	6.938042899	6.61332455	6.461567356	6.626619191	6.609423126	6.600339217	6.831241306	6.955851483	6.958048321	6.839146611	6.64803833	6.790446074	6.707730505	6.561331632	6.710025086	6.830161022	7.045860481	6.868393965	6.736229623
148446.at	Par	6.480079593	7.124044273	6.565006548	6.735912601	7.070956758	6.834863005	6.625343018	7.068276447	6.718286159	6.625754353	6.999996447	6.70237818	6.785452183	6.784075888	6.936156131	6.773311907	6.861955773	6.992411786	6.603859791	7.069586388	7.062243296	6.985446462	7.20239253	7.112439947	7.03532648	7.183453102	7.02816273	6.596327035	7.022931544	6.904282254	6.832945801	6.855630995	6.892740568	7.092943493	6.809674652	6.75238548	6.465938909	7.031705243	6.758971223	6.689450665	6.721003627	6.859521927	6.98698391	7.191321738	6.674315573
148725.at	Unpar	6.546342316	6.502752207	6.440563856	6.588075528	6.644035895	6.447315621	6.327016983	6.390076249	7.170094673	6.549147366	6.336982973	6.443600935	6.601088297	6.695467133	6.626808775	6.492103515	6.553587698	6.928862262	6.44707111	6.656151724	6.641183545	6.491711142	6.907042553	6.633087061	6.30619447	6.261843695	7.116923424	6.57749761	6.505838262	6.476274747	6.868283647	6.661710484	6.879689408	6.431829791	6.598361505	7.171725039	6.467482536	6.545727665	6.662928597	6.593354007	6.555413879	6.502166903	6.263206457	6.464221198	7.09560867
148725.at	Par	6.610885565	6.514175083	6.44635674	6.265252227	6.479192484	6.557716538	6.362303254	6.246694266	6.888958864	6.573335556	6.483021921	6.393551334	6.311174782	6.426782436	6.629241651	6.052842336	6.549451403	6.350461529	6.438038614	6.558775064	6.470266874	6.466106047	6.603425292	6.417588231	6.151023506	6.439134586	6.695049796	6.301145128	6.440456398	6.600328659	6.587143685	6.375878941	6.474518382	6.288060661	6.619691429	7.035679396	6.567913004	6.497253619	6.491043305	6.653794492	6.488240532	6.414081523	6.325307288	6.469768779	6.623835003
148743.at	Unpar	4.389397281	4.246130889	4.166109464	4.126565998	4.142803285	4.346012202	4.652723274	4.625158412	5.773976159	4.357941284	4.171998033	4.131877907	4.089135202	4.197951626	4.306058595	4.729497805	4.831850931	5.340872971	4.038567409	4.172642371	4.416374689	4.043004974	4.222284185	4.333450377	5.122037798	4.995607986	5.558723888	4.001981366	4.213932627	4.110568649	4.342369813	4.315065463	4.299630233	4.870173589	4.740804409	5.319430193	4.225210924	4.411445854	4.245215634	4.231670382	4.384808379	4.559148029	4.660867448	4.936549654	5.168396925
148743.at	Par	4.356205321	4.095555301	4.171365297	4.136079265	4.179330178	4.186713596	4.43523122	4.441410234	5.389972484	4.169213938	4.2309023	4.171865761	4.101330582	4.101794872	4.168873582	4.638094033	5.000740764	4.83183246	4.24216688	4.048029343	4.298124754	4.089186855	3.958847423	4.090368301	4.724912206	4.682640894	5.133929069	4.250267776	4.31687356	4.136362916	4.367767416	4.314402909	4.395653199	4.645233156	4.886233408	5.061604696	4.270749582	4.400106217	4.127672147	4.266883663	4.246220075	4.523717039	4.735251735	4.876887168	4.789505557
148817.at	Unpar	3.803120875	4.32082039	3.686833409	3.938722181	3.826642135	3.694385301	3.632157742	3.733613002	5.778090628	4.077079604	3.94031196	3.830496844	3.794696778	3.705252579	4.195130196	3.863589749	3.892050518	5.627084697	4.012344783	4.074165253	3.903215893	3.877607772	3.90257131	3.82354947	4.008619197	3.881507773	5.326515198	3.70801371	3.871788426	4.010549567	4.000717067	4.23083586	3.632148176	3.83918007	3.913511179	5.180311179	3.849467312	3.964628186	3.805997852	3.889728123	3.891547607	3.845393728	3.868324776	3.945097578	5.50709676
148817.at	Par	4.249605579	3.915088431	3.835290164	3.884283575	3.891784215	3.992969631	3.7929674	3.897897556	5.060813722	4.155787457	4.002870214	3.767683636	3.854441129	3.653329522	3.984239241	3.9356494	3.831348403	4.079126853	3.838414068	3.896849138	4.033494261	3.832888305	3.719927422	4.028483122	3.846803393	4.005334908	4.987455562	3.846580147	3.915056161	3.85913135	4.117282231	3.808523843	3.802130892	3.733625967	3.799818766	4.462349962	4.184757268	3.889249394	3.902445805	4.089923905	3.736144543	4.085567773	3.897930148	3.80185456	4.537650715
149053.at	Unpar	7.238520989	7.192300207	7.319107573	7.142699394	7.258254698	7.280088792	7.138609772	7.186034229	7.115431206	7.616590678	7.151777258	7.148455744	7.355158807	7.450301806	7.168568636	7.203356797	7.237778435	7.257058552	7.275530146	7.282537337	7.329483364	7.325531337	7.262892489	7.268883592	7.466710504	6.979491421	7.243564141	7.574260902	6.980445802	7.21776843	7.454887814	7.206695826	7.307517745	7.260656297	7.478758118	7.465596702	7.309060311	7.165866144	7.222289483	7.273356465	7.385688577	7.379584348	7.204403735	7.169945122	7.142723366
149053.at	Par	7.349755824	7.508600888	7.811632286	7.845949599	7.787014705	7.339475995	7.347714521	6.816289937	7.310098702	7.295164106	7.923533727	7.96453007	8.074962884	7.68206679	7.210527782	7.325055767	7.406121155	6.605789138	7.686834618	7.925987882	7.866309303	8.345420356	7.580497999	7.050447391	7.332897573	7.367459583	7.137513553	7.477205341	7.745717301	8.037462657	8.052428096	7.633524783	7.579531372	7.144610877	7.391625112	7.371971651	7.38311522	7.083792898	7.782035371	7.824074109	7.589809248	7.289919057	7.279671192	7.279134977	7.102634935
149425.at	Unpar	3.865565692	4.46671781	3.983166049	3.898797197	3.950532923	4.030074246	3.957987645	3.906325109	4.15316507	3.872764472	3.982632748	3.990095584	3.975492214	3.844257924	4.112600556	4.033811229	3.91857545	3.848735014	4.010932284	4.098379536	4.063331511	4.108537799	3.912545609	4.025315476	3.994734866	4.120940866	3.876454341	3.945354883	4.14894138	4.081963661	4.021863033	4.219726646	3.923113509	3.748069095	4.075178694	3.992641473	4.013143819	3.961822615	4.087376441	3.992831426	4.000914486	3.92444676	3.994738133	4.085208428	4.120935523
149425.at	Par	4.126787645	4.027694925	4.06766287	4.310224849	3.869822132	4.043820553	4.452361738	5.014384436	4.923891291	4.434088001	3.851519815	4.001480399	3.990522092	4.061279049	4.107626949	4.267295605	5.581819938	4.827128445	4.016924623	3.80208579	4.02578368	3.809862969	4.008817172	4.12739559	4.840881486	5.707899119	4.972203396	3.949862786	4.149976432	3.890967384	4.153440769	3.781154347	4.037138287	4.732114342	5.053629776	4.69474793	4.162682015	4.119923451	4.008102757	4.408117282	4.001674714	4.144177487	4.605860252	4.771843472	5.05742655
149624.at	Unpar	6.693706526	6.7810033	6.691060338	7.118844447	7.46124074	7.773296287	7.511587898	8.285619472	7.63214624	6.36170882	6.665254856	6.79680455	7.108712662	7.336942887	7.500405989	7.620491219	7.94122717	7.806981745	6.267386232	6.291300299	6.824215019	7.115266701	7.47127581	7.378843539	7.561307073	8.116154132	8.079974254	6.002009748	6.635550894	6.756730815	7.160112445	7.276773241	7.934688321	7.625533747	7.975636538	8.033092297	6.325391497	7.158638923	7.158743765	6.858504998	7.511149838	8.028025167	7.764761702	7.92412379	7.828634274
149624.at	Par	6.168406012	6.403501154	6.420623071	6.473493459	6.926911384	7.355376953	7.3986201	7.991015025	7.408536509	6.244992436	6.350040024	6.402420485	6.40360566	6.848878771	7.242204077	7.767007966	8.045529204	7.3065941	6.30456402	6.31605271	6.41025361	6.703671601	7.196667408	6.835139089	7.343638513	7.876939398	7.773774536	6.086871886	6.276808535	6.490691691	6.865734942	6.983731366	7.665313223	7.644756997	8.026657413	7.818449658	6.304435803	6.08482592	6.6062569	6.467949584	7.16606437	7.634307296	7.533585945	8.435926562	7.468854843
149779.at	Unpar	6.639162899	7.042939384	6.555021795	6.567193879	6.727811681	6.613078701	6.247027385	6.633749245	6.80306081	6.839581748	6.812140756	6.526575968	6.847469895	6.588995379	6.580636628	6.297697298	6.499093332	6.722450677	6.87342334	6.831911658	6.763684297	6.670633858	6.277907268	6.53157079	6.250854575	6.746479419	6.540234349	6.81660502	6.694845722	6.766664	6.797083472	6.928589295	6.507852731	6.392387505	6.662314468	6.699274659	6.971785677	7.039817206	6.836431051	6.737663042	6.583089143	6.528288774	6.332152217	6.799691724	6.608930368
149779.at	Par	6.803891071	7.079283402	7.067678314	7.149803692	7.225993375	6.661720538	6.403962807	6.947568547	6.715237896	6.979405142	7.071872061	7.123275491	7.227944297	7.340957108	6.896683329	6.509891804	6.700219544	7.133288091	6.992078816	6.746179026	7.139977554	7.272798688	7.224905833	7.004202577	6.443927411	6.629504298	6.675202583	6.91940045	6.870088703	7.190738669	7.158433773	7.271395096	6.626187459	6.490790794	6.781874183	6.686794654	6.906292608	7.021853673	7.194035042	7.233125013	7.173275021	6.747755801	6.53172185	6.85584463	6.757779055
149884.at	Unpar	5.61189753	5.623159949	5.777855528	5.783347655	6.025376902	6.194834662	6.259325814	6.183299015	5.764991309	5.616245562	5.541784263	5.725558015	5.808916115	6.147897854	5.890683927	6.364782162	5.905848174	5.844805344	5.907100211	5.813906095	5.541632011	5.498518756	5.815519634	5.792151139	5.958378997	5.734017408	5.540972612	5.498460662	5.730555322	5.588953237	5.630392979	5.365780358	5.836351864	5.936573603	5.460128976	5.265962541	5.493580597	5.462918381	5.691537833	5.494616106	5.626413549	5.700876758	5.971860061	5.859507966	5.691814655
149884.at	Par	5.517566307	5.957713323	6.031143285	6.377356007	6.912749782	6.986515645	6.736592521	5.990231821	5.988282963	5.420287451	5.821368762	6.179930923	6.510972064	6.924652195	6.764643428	6.703979034	6.319116779	5.8364334	5.618715954	6.012239857	6.078305282	6.170509141	6.802436805	6.340332439	6.610181685	6.310095268	6.311530964	5.736868161	5.888801466	5.87379284	6.093186118	6.791376908	6.411186872	6.847267031	5.929104766	5.535817953	5.478190728	5.45795032	5.755508155	5.854630009	6.439213828	6.536553266	6.465041253	6.070623683	5.881369397
149914.at	Unpar	7.95833752	7.683258027	7.548799678	8.246351829	8.065273475	8.928008336	9.341585653	8.613335678	8.442185976	7.544908816	7.619238538	8.03682533	8.271517657	8.292718582	8.752297889	9.327854125	8.87820741	8.480080653	7.707529614	7.872050252	7.958000141	7.891819682	8.485652113	8.969491192	9.435740376	8.746332472	8.765547628	7.697369771	7.666255149	7.51000954	7.861436029	8.125281609	8.618466193	9.272583328	8.616892575	8.291657696	7.464943327	7.870172569	7.837457401	8.063881373	7.964957751	8.849465327	9.433347949	8.281024905	8.210788929
149914.at	Par	7.902458351	7.464746055	7.67082002	7.761099434	7.852070093	8.438015467	9.098507831	8.255041335	8.776456126	7.443035476	7.812286965	7.832541272	7.899847869	7.843282356	8.358174849	9.277106808	8.701463817	8.530669355	7.675151949	7.811682375	7.914761323	7.739540155	8.06434235	8.192807286	9.19624169	8.865854156	9.009027501	7.553846274	7.531526751	7.545860415	7.836277865	7.783666208	8.083882536	9.234270205	8.618489422	8.397561939	7.48382446	7.147487292	7.405750703	7.863167097	7.68864692	8.282493215	8.895677087	8.578067131	8.553705972
149964.at	Unpar	7.789468878	7.706640957	8.03592418	7.863698892	7.633284518	7.88805458	7.687454684	7.949086175	7.48996984	7.954880228	7.986283784	8.169478502	8.01848653	7.997443125	7.538769191	7.833930016	7.577206612	7.648998687	7.958808295	8.049778509	7.940059409	7.755236861	7.629875903	7.43617971	7.549749176	7.41275527	7.345721044	8.122156068	7.844211733	7.990421852	7.746627578	7.520160373	7.677238241	7.551582612	7.64404957	7.83148543	8.031467724	8.083375643	8.052611673	7.895399281	7.435552557	7.718237355	7.600132538	7.837570716	7.591412964
149964.at	Par	7.687155959	7.924530716	8.33118073	8.47160185	8.336529041	7.701758372	7.767124864	7.579395522	7.808351437	7.955488824	8.178332766	8.191741402	8.370155578	8.087259261	8.014781028	8.039641996	7.909948493	8.037836296	8.178386835	8.212559769	8.014232186	8.212451048	8.203228741	7.622444644	7.615913607	7.355727884	7.902703787	8.028812007	7.982639455	8.098598582	7.805696356	8.201388477	7.960228672	7.281226409	7.764002724	7.691295692	7.798273022	7.864795186	7.990558942	8.065030565	8.056097936	7.541529917	7.666133594	7.739219982	8.064909097
150084.at	Unpar	5.161913785	5.329795631	5.180324356	5.164255281	5.244462563	5.104978827	5.334158085	5.218316205	9.495715442	5.286514453	5.218744894	5.135212138	5.293467753	5.239161183	5.597627817	5.347860421	5.438762098	9.012924482	5.180565305	5.186692942	5.310235711	5.466472332	5.374931453	5.423873011	5.233399819	5.612838077	8.017942215	5.202426837	5.118035502	5.339065802	5.40610991	5.737839552	5.362745624	5.087930115	5.514972022	7.307031304	5.290770966	5.408134086	5.335179322	5.292552253	5.388402809	5.145955675	5.177967327	5.268800601	6.975276491
150084.at	Par	5.244531633	5.189059883	5.169599314	5.28059473	5.225696396	5.194407862	5.086384019	5.637444467	7.985509365	5.372274586	5.417960107	5.235898022	5.270598891	5.277132138	5.3584077	4.990313733	5.365002585	6.841624236	5.262926798	5.047401233	5.349946891	5.349051903	5.438085288	5.800260299	5.317555022	5.591151109	6.530673582	5.298295736	5.337338094	5.256337595	5.474564345	5.525407029	5.304745707	5.239573337	5.431303967	6.428444544	5.412349965	5.622468506	5.38665229	5.436760602	5.325918581	5.383314963	5.335072099	5.207824749	5.407237248
150284.at	Unpar	4.100396953	4.616905511	4.371155035	4.168802073	4.496858557	4.274009687	4.22388132	4.286709417	4.242206922	4.491333705	4.354596095	4.293669225	4.394976185	4.255573784	4.479988529	4.294837269	4.119423864	4.170927451	4.338960827	4.243268013	4.605425836	4.400201076	4.257688253	4.518334661	3.992510298	4.446193454	4.496403143	4.096185435	4.554694084	4.41859942	4.597979024	4.690811623	4.417014365	4.216815875	4.426712048	4.42424774	4.266344745	4.644775914	4.404818213	4.384691268	4.419096393	4.482216872	4.144051065	4.364361016	4.328775533
150284.at	Par	4.688626247	4.472731848	4.46727583	4.432405657	4.45742096	4.68568336	4.271489255	4.487233138	5.219437181	4.5753678	4.562232968	4.086540089	4.535867516	4.391570503	4.843896459	4.239571765	4.44557393	6.173262503	4.36342413	4.172069822	4.403045848	4.247743881	4.367496131	4.51708797	4.270127556	4.753099407	5.460845921	4.516529957	4.404047396	4.306248493	4.567695375	4.728533458	4.563282297	4.129877923	4.486972726	4.688185691	4.536235499	4.910470408	4.509754115	4.416552386	4.709521094	4.704342399	4.081516939	4.396054817	4.98583941
150533.at	Unpar	7.632413769	8.393848297	8.319025863	8.467872602	8.45642261	8.037345329	7.284108867	8.569203364	8.414583142	8.171658071	8.11703638	8.349377321	8.650976961	8.547735364	7.797484128	7.357084357	9.237767209	8.833707112	8.139222851	8.612038488	8.633695913	8.476536258	8.440942189	7.748753262	7.350909929	8.635509034	8.531669997	8.152512374	8.38448452	8.406165048	8.435874626	7.928968761	7.566948666	7.327554986	8.386595886	8.317018415	7.875352934	7.958986535	8.535187217	8.007015336	8.14496816	7.596692145	7.225976443	8.582709283	8.151406855
150533.at	Par	7.841353874	8.853172167	8.948440436	8.38603987	8.420842298	8.022444886	7.696306114	8.488190273	8.017225929	8.014874039	8.506766468	8.70482591	8.682223175	8.463468866	8.24409551	7.576827908	9.160987375	8.011222898	8.269371294	8.806395652	8.635762855	8.706394239	8.463547162	8.072758955	7.751891655	9.000964643	8.289526034	8.145454882	8.839296886	8.479287402	8.516706035	8.119205491	7.900738428	7.411592432	8.763879669	7.776248967	7.783815968	8.345744657	8.64582481	8.143201559	8.128393863	7.824718104	7.551700791	8.735843572	7.917429332
150576.at	Unpar	5.518469378	5.630341627	5.929907011	6.167959737	5.931818942	5.861976885	6.711748478	7.289568634	7.279658451	5.692313179	5.688081078	6.02900854	5.851005473	5.999767179	6.089945209	6.864695658	6.875378499	7.202899342	5.371642288	5.693521109	5.748125822	5.823977235	5.810027633	6.089083333	6.387729965	6.781338122	7.431092533	5.39440608	5.847402926	5.973399428	5.967227467	5.782410027	6.296107244	6.429936965	7.034048167	6.953568168	5.483092939	6.008231732	5.827758336	6.108620751	5.839221678	6.218944937	6.629048281	6.652971317	7.069445992
150576.at	Par	5.510860195	5.431553738	5.640317341	5.572680479	5.680492219	5.827988162	6.613041291	6.237548432	7.174773229	5.606062837	5.38958683	5.996217099	5.699711264	5.688189884	5.360544955	6.128123796	6.607812984	6.67467957	5.152671691	5.472411425	5.854205068	5.618930879	5.685649026	5.56117177	6.355849952	6.615361891	6.942114582	5.312844291	5.644182137	5.836867318	5.685765963	5.77644729	5.795600011	6.708594412	6.591162018	6.519167366	5.270419437	5.834458174	5.524134675	5.652198097	5.679510242	5.975815572	6.386907173	6.954904877	6.349308587
150780.at	Unpar	5.911339907	6.185336004	6.031410508	5.974918062	6.293367506	6.368568077	6.214046345	6.113676938	6.150950737	6.036446641	5.99579972	5.981195339	6.142652744	6.320857194	6.23736402	6.377916819	6.256961207	5.792807742	6.125334963	6.167343756	5.967370327	5.932012845	6.097232363	6.06687523	6.288791771	5.965994742	5.978478559	5.880121004	6.02205695	5.965121184	6.120358475	6.271487933	6.163059729	6.169750997	6.024412148	5.939450401	5.623521289	5.865239031	6.044068638	5.707237984	6.19424137	6.147502536	6.272870173	6.201064577	5.909085434
150780.at	Par	5.848915261	6.448547477	6.356089067	6.543200933	6.884307722	6.850189248	6.439327735	6.458810222	6.622605753	6.286824849	6.191753214	6.378131595	6.55181904	7.145293045	6.963069212	6.915673488	6.471240649	6.477212678	5.980194497	6.443387073	6.209578872	6.345688803	6.636361009	6.629007386	6.84774118	6.368734106	6.340436871	5.88569506	6.237534998	6.18947249	6.331997884	6.568838126	6.525562139	6.725671652	6.419377925	6.246372462	5.91940496	6.456799341	6.27780594	5.99415003	6.535183638	6.632946396	6.571565848	6.498492725	6.488522702
150831.at	Unpar	9.84148372	10.79298232	10.62295677	10.37162106	11.05721612	11.55354676	11.87174715	10.26548308	10.03792639	10.3051208	10.04373321	10.78502766	10.59009015	10.88829526	11.37771294	11.96159709	10.17336329	9.958554556	10.00773656	10.21473765	10.36093116	10.08677553	10.87997912	11.24861376	11.96722856	10.19903849	10.09310479	10.27806409	10.09644441	10.21655107	10.23649107	10.74502424	11.37013051	11.7657248	9.902115436	9.65530563	9.828443763	10.7429172	10.07043393	9.9934797	10.57182147	11.47174608	11.96529606	10.03928524	9.539415537
150831.at	Par	9.401430655	10.28315073	10.18336147	10.00474211	10.28742391	11.3109478	11.63281831	9.883635411	9.902132831	10.49579226	10.3033769	10.61487307	10.41206013	10.05841422	10.7814358	12.06710348	10.22568906	9.496572713	10.00054121	10.08570047	10.22572788	9.826384975	10.1546518	10.3327185	12.08641074	9.982158538	9.944470638	9.981235955	9.851838428	10.08648852	9.743927944	9.943411317	10.97534215	11.5042663	10.30226734	9.601023436	9.972484929	9.978685961	9.894700459	9.766534941	10.26712073	10.79092523	11.69356142	10.05326453	9.542517998
150908.at	Unpar	5.489228435	5.893616475	5.393929024	5.592103039	5.622362692	5.392783013	5.687171861	5.896466866	6.56700189	5.699700309	5.796750129	5.583604707	5.640727349	5.36033235	6.000094912	5.905168423	6.199278026	6.333887347	5.604475588	5.644358605	5.896034927	6.084192051	5.659193175	5.796386346	5.743629921	6.160276459	6.72230079	5.863143962	5.79646698	5.669626424	5.83378326	6.028832148	5.666415764	5.663750628	6.030937114	6.603296941	5.716474316	6.005435163	5.5800224	5.823327135	5.795853074	5.843166259	5.710986769	5.658018166	6.130129369
150908.at	Par	5.577304497	5.733858604	5.80461885	5.7547443	5.817261611	6.087014727	7.364744676	6.861628067	7.373584293	5.694687495	5.928184221	5.645345257	5.766049137	5.506150169	6.187437059	6.157727776	7.474427212	7.331812423	5.691441145	5.777516344	5.963569948	5.955227197	5.75582002	6.190845115	8.013424283	7.518170245	7.987286656	5.895304266	5.727220583	5.621969654	5.858429204	5.659404117	6.040946115	7.534169096	7.454467821	7.032246896	5.730666956	5.932765922	5.836853394	5.854533956	5.844360577	5.929090959	7.466610395	7.178107206	6.898023527
151052.at	Unpar	8.481684025	8.495154899	8.448407532	8.524400516	8.372461407	8.568321796	8.379438797	8.531110283	11.13953358	8.603016826	8.619053352	8.54070288	8.494733144	8.441639962	8.443876387	8.442632357	8.441101449	10.61038477	8.571783513	8.442893039	8.551203167	8.541010281	8.370152795	8.650921785	8.453438781	8.446418093	10.54039358	8.344536849	8.53392428	8.529270058	8.541913053	8.681983769	8.619608204	8.503713273	8.634027068	10.23581843	8.585486812	8.502406884	8.567139917	8.660835607	8.473123515	8.427188008	8.274999885	8.653358605	10.28631651
151052.at	Par	8.581913014	8.519731807	8.543917083	8.400569352	8.340689102	8.531149631	8.337006812	8.551094635	10.51805959	8.547619686	8.715693511	8.510518848	8.51329167	8.377572114	8.564236961	8.371225974	8.536809998	8.910349211	8.466900097	8.459133561	8.625132699	8.537497803	8.375960898	8.66115726	8.410233718	8.357670916	8.896886795	8.467104899	8.67491682	8.570127802	8.608909112	8.557738356	8.572563783	8.329187815	8.519451275	9.405468851	8.702814828	8.766231457	8.427898137	8.693279741	8.615761674	8.484826546	8.359271421	8.515187117	8.837600033
151137.r.at	Unpar	10.61915199	11.00415882	11.00358515	10.87550798	11.81144029	11.66512981	10.71436857	11.14410883	11.62127232	11.00356555	10.99261507	11.0186628	10.94767812	11.5095695	11.51555632	11.14143924	10.71778025	11.02411773	10.8998321	10.97482939	11.10998059	10.98045169	11.13025099	11.05253627	10.65998967	10.50027699	10.4093131	10.95232609	11.00326333	10.85528455	11.02302345	10.82987943	10.92818666	10.95358099	10.93561263	11.00387048	10.64766694	10.61824168	10.92455632	10.79160213	11.09322937	10.64042508	11.02407578	10.75174261	10.85801233
151137.r.at	Par	10.69288954	11.43884122	11.57717703	11.34763936	11.83534007	11.81705766	11.31458287	10.98337285	11.39241139	11.12633318	11.12244116	11.55486435	11.51647817	11.68599038	11.79156213	11.17887943	10.72189528	11.08818877	10.61064048	11.32003385	11.36796506	11.43281476	11.31588253	11.26435792	11.40010498	11.10423336	10.62543533	10.9556836	11.18967682	11.31691577	11.36297417	11.1932018	11.33378589	10.92403644	10.91605113	10.80559906	10.64576187	11.13947819	11.33970292	11.03687733	11.34555051	11.20498251	10.97519457	10.99058164	10.78406672
151208.at	Unpar	5.208496825	5.912689099	5.897984065	6.552687206	7.323418449	6.730506571	5.716946434	5.200636017	4.645566788	6.121905113	5.593667802	5.957075291	5.947236325	7.546375248	6.393682861	5.796220311	4.781037256	4.485981161	5.600341126	6.273482611	5.968358156	6.026635842	6.001995341	5.644770706	5.150980424	4.212417589	4.475258198	5.388371695	5.976118043	5.568705648	5.867349584	5.026771576	5.608656208	4.989860117	4.600338593	4.692186259	5.253870842	4.972866825	5.746699146	5.254387159	5.55648602	5.387366423	6.267845809	5.204674934	4.952490581
151208.at	Par	4.987390618	7.728086824	7.192181658	7.644223189	7.896825468	7.478886777	5.983419885	4.872285278	5.037427875	5.190230075	6.148432819	7.030476198	7.54208711	8.082989166	7.388356759	6.744362436	4.909302659	4.68787695	5.522501031	7.106531652	7.059480602	7.444122077	6.965047864	5.678919887	5.75048811	4.921285602	4.297014688	5.246344696	6.788070854	6.603342539	6.49504715	6.52041066	6.167955658	5.487956402	4.724288259	4.914336822	5.375912919	5.222784308	6.365622834	5.831154926	6.362155266	6.066713659	5.858675661	4.914906818	4.767227841
151209.at	Unpar	7.39233629	8.452587881	8.482449004	8.085073522	9.72744653	9.918718835	8.898272504	8.592227976	8.941521466	8.256670398	8.182934858	8.707384253	8.772709392	10.04812952	9.343342869	8.864606636	7.493494898	8.003473391	7.596672165	8.412719509	8.856245102	8.642540746	8.59817697	8.860865932	7.968120555	7.363413644	7.098110275	7.226049774	7.899079554	8.419042375	8.466766497	8.274563616	8.677749545	8.214497668	7.760574025	7.987611856	7.099906497	7.869614379	8.487537555	7.873763793	8.496582134	8.085284964	9.240426347	7.527570796	7.979960509
151209.at	Par	7.42742648	10.20214925	10.43099966	10.32911962	10.76005228	10.63563547	9.437460126	7.292718302	8.106983844	7.365747974	9.5061531	10.55838152	10.67780495	10.69490737	10.46250786	10.17663853	7.939915913	7.577360021	7.131561719	10.12262934	10.16703838	10.03681538	10.19584188	9.880553854	8.924224952	8.659588143	7.566777465	7.361526761	9.541417044	10.0290175	9.906774026	9.809995875	9.880450829	8.952117095	7.999711063	7.658159106	7.877519031	8.926843319	9.687360694	9.616706596	9.638802345	9.775626909	9.281330833	8.303682815	7.442300232
151210.at	Unpar	4.598375131	4.733147419	4.514253246	4.730883706	5.259981811	4.941705949	4.48679402	4.670378708	4.604881065	4.63721266	4.74949632	4.734709041	4.838137795	5.729341075	5.314871083	4.860135947	4.454186977	4.432304713	4.660680246	4.695588077	4.707333161	4.667974801	4.614927874	4.753958178	4.38594107	4.471191787	4.350992312	4.295778338	4.502678649	4.584819653	4.536006931	4.63074324	4.657291155	4.439290249	4.52678298	4.631899489	4.540618914	4.562838195	4.779610905	4.522345242	4.717432466	4.845095453	4.99518827	4.497838139	4.5207656
151210.at	Par	4.602664663	5.282018612	5.568193046	5.043255205	6.146846926	5.53619304	4.77564831	4.77316962	4.940043585	4.750271137	4.782581231	5.44576989	5.445970505	6.121641317	5.36747681	4.682395061	4.369172596	5.055845417	4.403462061	5.225522752	5.231527413	5.064923125	5.060689136	5.114105379	4.680240736	4.763363936	4.174785045	4.43329843	4.673175842	5.021572976	5.208474966	5.182203956	5.128326937	4.631656944	4.897284071	4.745796593	4.559444706	4.849708124	5.294512139	5.051337468	5.222767441	4.803905445	4.572404746	4.885380906	4.334412722
151211.at	Unpar	8.213290305	9.895877886	9.832330252	9.878747114	11.37684152	11.48608422	9.267428006	9.96647378	9.126843481	9.642818712	9.510978309	9.972859868	10.41078886	11.8671652	10.95288194	10.20194559	8.423035761	8.865842019	8.580009179	10.01216043	10.28426788	10.16022667	10.36901276	10.1014191	8.591277099	7.660777451	7.32850384	8.721745266	8.979060873	9.98289131	10.32021565	10.07202078	10.44644983	8.251977389	9.162591029	10.14188969	8.075955015	9.565854605	10.16192271	9.338371546	10.35587035	9.99166268	9.955523961	6.484266487	9.177186239
151211.at	Par	7.442326073	11.68479459	11.88856736	11.96092162	12.22781219	11.75552534	9.378088782	8.223427022	9.698701939	8.402731409	11.2743747	11.87832004	11.92811667	12.22325009	11.8086157	9.546930571	7.360471986	8.373650109	8.166683593	11.56777065	11.6203595	11.70963472	11.754266	11.01983826	9.070845294	9.603920592	7.306801363	8.561862863	11.18483082	11.7057085	11.61028707	11.66083317	11.35066147	10.00647592	9.389915806	8.996089789	8.279236547	11.0286989	11.60883337	11.42839518	11.60258937	11.26201433	9.664665443	10.0220864	7.063729512
151301.at	Unpar	7.482404971	8.654934968	8.410836771	8.014823865	7.303923112	7.277566238	7.948893287	7.510536461	8.448961762	7.237668493	8.07626879	8.219906241	8.139596922	7.611572002	7.456208075	7.618370628	7.523112343	8.46348423	7.627535772	8.600175715	8.258993467	8.190102942	7.549165405	7.3006729	8.082097714	7.835538904	8.913085715	7.849924749	8.840407121	8.373762633	7.940617037	7.038910655	6.901300476	7.803789173	7.519257935	7.896165307	7.373652074	8.438987758	8.336090991	7.586346121	7.090003772	7.212734859	7.681880044	7.456031075	7.396851609
151301.at	Par	7.337260966	8.160416719	8.303793251	8.126804754	7.156732881	6.886802243	7.805700322	7.066156578	8.234877221	7.182513447	7.449181458	7.910646287	7.948707341	7.394984152	7.494052574	7.17057925	7.708880856	8.355673094	7.573815047	8.065531733	8.191237653	8.347337452	7.197082887	7.046313996	7.899498614	7.457820189	8.698672753	7.609393768	8.240764947	8.263523866	7.805911661	7.107482277	6.582900694	7.936031265	7.535842734	8.161929292	7.266174777	7.217626659	8.394458722	7.677687031	6.723989881	6.964296111	7.290443718	7.441242698	7.538507822
151496.s.at	Unpar	5.171833239	5.86363233	6.289008118	6.316434211	6.390671297	6.491975808	6.706247577	6.89518923	6.690683499	5.653735588	6.029271567	6.026243069	6.165221743	6.299854878	6.008189983	6.536964917	7.163768278	6.854450924	6.051065918	6.24145817	5.751395201	5.710513914	6.107691054	6.082575135	6.679055124	6.698870005	6.522556178	5.826389364	5.979402088	6.014149575	5.69366118	5.261616994	5.765783171	6.510203493	6.354596953	6.167093427	5.298557088	5.651241962	5.812911194	5.495453134	5.855952932	6.019806528	6.629259152	6.802090737	6.503696829
151496.s.at	Par	5.039653593	6.195727939	6.491131716	6.905629589	7.598604995	7.417804462	7.009517013	6.364173448	7.164559346	5.795114502	5.974748213	6.229198602	7.064118043	7.542083631	7.105448233	7.107880126	7.031064992	6.493573285	6.117179639	6.155158207	6.203213548	6.563608995	6.900771121	6.787910068	7.105159278	6.834340283	6.786662043	5.853272239	5.631840367	6.249200613	6.349393015	6.898110078	6.648683041	7.048772688	6.358913124	5.654134223	5.522332127	5.477621226	5.959717784	6.230981091	6.609368986	6.700249487	6.824057964	7.217985663	6.887644499
151551.i.at	Unpar	4.714457446	4.971906615	5.060951513	5.117348988	4.838770784	5.395898889	5.378645987	5.716616274	6.087827102	4.998809841	4.566119751	4.909554597	5.209299865	5.272306969	5.533792912	5.409508248	5.890965396	6.207399367	5.089024506	5.12514021	4.71914296	4.832584704	5.21018036	5.169835547	5.488624426	5.580262073	6.00872851	5.362124301	4.980194405	4.765026451	4.877221728	5.271350909	5.323595365	5.338763496	5.802805139	5.905996048	4.642223524	4.961002638	4.999565133	5.057041017	4.933502821	5.129142953	5.417190463	5.49992923	5.799444996
151551.i.at	Par	5.116582453	5.309949766	5.409753067	5.456157214	6.12318733	6.00616696	6.150613813	5.972937313	6.540655374	5.031479042	4.992471311	5.429535868	5.670300682	5.959388859	6.136298169	6.182997173	6.330140362	6.097557296	4.848354867	5.135070078	5.420172172	5.496734196	5.788657902	5.684504078	6.414836478	6.39135121	6.722201537	4.936447468	5.200286925	5.181436326	5.528791027	5.631192445	5.744306048	6.154338896	6.121185412	5.897675563	5.1123238	4.371074227	5.367824067	5.548762461	5.658872826	5.59990989	6.175714152	6.308572091	6.437280018
151552.s.at	Unpar	6.044012523	6.394689399	6.369650651	6.134151991	6.389960727	6.313619751	6.409209697	6.549559039	6.684612163	6.387234363	6.191355785	6.388831099	6.354747351	6.202200172	6.466030128	6.439339508	6.515126501	6.63254839	6.366703649	6.323630999	6.472551358	6.255854586	6.206943781	6.286733143	6.343634769	6.474730721	6.582318914	6.177552722	6.429463168	6.232611214	6.340980865	6.178475789	6.202746303	6.198588435	6.560820846	6.542625324	6.084487043	6.189606283	6.26908115	6.307252878	6.234143434	6.189444125	6.183258098	6.487340873	6.620127555
151552.s.at	Par	6.290958666	6.379473314	6.440602434	6.405995209	6.704556214	6.757273662	6.769449106	6.762508296	6.942275868	6.318975735	6.448694466	6.489675887	6.636472094	6.68953186	6.598241272	6.593391513	6.824780008	6.886340011	6.264717074	6.263986011	6.528936324	6.396798987	6.4595353	6.427838548	6.841400913	6.853132457	7.099258521	6.250989293	6.479227951	6.346058423	6.4968656	6.426050232	6.611431634	6.592988575	6.657815952	6.705048462	6.036317098	6.544317536	6.440560344	6.470616047	6.549303907	6.535438409	6.683381511	6.640336089	6.918368064
151802.at	Unpar	13.01409245	11.57310818	11.90278317	12.36604025	11.97918388	12.81670395	13.12632454	13.09028002	12.84766175	11.4671332	12.30495724	11.9337484	12.23619045	12.14904815	12.83471218	13.00976685	12.9487795	12.89355408	12.78767268	12.17249624	11.898125	11.84578926	12.30601451	12.7589267	13.07059112	13.0459276	13.12115303	12.42223744	12.00091234	11.64845622	11.65261048	12.34014843	12.78143994	13.07519131	12.97701847	12.93563483	12.27185674	12.35952024	11.48495745	12.36973717	12.04799025	12.87496157	13.18280298	12.90304261	12.91672582
151802.at	Par	12.99312167	11.41538412	11.83005256	12.15444544	11.75849849	12.57206392	13.07780173	13.04881493	12.91465341	11.62383957	12.62014299	11.93621608	12.15529618	11.76074431	12.70018267	12.80194946	12.93256042	12.93291064	12.86774511	12.31647654	11.75738884	11.71316066	11.92383121	12.44970474	13.11424575	12.96530209	13.10034324	12.2889911	12.14066442	11.83582185	11.35814584	11.8429742	12.51681253	13.12279755	12.83630679	12.870464	12.38567331	12.050706	11.30132231	12.39693755	11.70860506	12.65680403	13.00673363	13.02018482	12.55308647
151822.at	Unpar	6.241026751	6.430092223	6.50226173	6.48984537	6.748708215	6.925768933	6.073409517	6.028193307	5.951808439	6.219255715	6.649406346	6.367639782	6.427961304	6.982394235	6.422810731	5.973380788	6.25462097	6.227875951	6.564326683	6.855170386	6.428087876	6.321152769	6.334912221	5.988036934	5.477313331	5.566650304	5.767087659	6.357979994	6.33633949	6.521620286	6.173852901	6.049646132	6.092597933	5.590301289	6.086359304	5.821266025	6.059023726	6.269511715	6.229250985	5.815924651	6.147068724	6.20379623	6.146139495	5.747776904	5.8777945
151822.at	Par	6.232266706	8.089962493	6.981104906	6.465852737	6.649547169	6.416246275	5.819353065	5.785068473	6.111579904	6.397398848	7.691338199	7.427202805	6.89890573	6.767013455	6.460929381	6.070952086	5.78540966	6.048783815	6.890746394	8.078338874	6.832476914	6.774534281	6.354809431	5.851522379	5.44758957	5.433106931	5.888197134	6.430640356	7.283325883	7.3626765	6.160989323	6.38284805	6.624005437	5.954072853	5.805894542	5.746210101	6.227696864	7.179854573	6.769429205	6.214878521	6.155282907	6.154513651	5.894174122	6.109528745	6.468000763
151932.at	Unpar	9.574195775	8.946833237	9.329254401	9.857567306	9.977031229	10.15663425	10.3752467	10.29637571	9.835604902	8.801579244	9.206778256	9.468705354	9.86494088	10.05114447	10.21380909	10.26868125	10.06462811	9.698268361	9.40823156	9.295619201	9.366884459	9.508523934	9.957303337	10.09160755	10.41286757	10.19135171	9.992355384	9.295447992	9.199229346	9.153946162	9.416768728	9.928369242	10.13078694	10.24072723	9.985141395	9.541723388	9.12332621	9.20166749	9.101443959	9.63506263	9.823678841	10.19562684	10.472927	9.937620217	9.606701702
151932.at	Par	9.366772794	8.915889402	8.992177046	9.374159321	9.693980057	10.08035245	10.30770144	9.909185442	9.810054263	9.117111521	9.56356632	9.224778358	9.182694552	9.520701223	10.20470212	10.17597326	10.04281238	9.6872972	9.490471768	9.256365822	9.214976887	8.975859577	9.693037773	10.02676969	10.2736787	10.09633046	10.18959998	9.333895969	9.188017279	9.008522807	8.812661921	9.449033049	9.997473932	10.34644724	9.99974743	9.725293246	9.166725905	8.750688354	8.664590679	9.136430179	9.452161203	9.980043389	10.14135549	10.05388244	9.774867792
151935.at	Unpar	3.992136343	4.166416276	4.597058584	4.376667565	3.855925499	4.185472342	4.389693163	3.992958866	4.280878005	4.207215021	4.518821276	4.338436321	4.157270187	4.392622607	4.008272845	4.358033946	4.189236703	4.342126704	4.01919414	4.521052856	4.07407298	3.872054385	3.741830727	3.845938686	4.173665517	3.88377022	3.862905269	4.140190616	4.099705217	4.42373573	3.988432482	3.654836366	3.813137428	4.106077132	3.800138365	3.682581235	4.061040776	3.934135725	4.073758717	4.030729998	3.908334598	3.82256546	4.388458016	3.860399793	4.084777784
151935.at	Par	3.853060975	5.067364778	5.280611555	4.477286104	4.15070938	4.336838151	4.892105436	3.817437883	4.36909705	3.954984054	4.728893468	5.428797331	4.334383091	4.8280289	4.130389102	4.746257225	3.927623568	3.956260074	3.93705399	4.966326658	4.990831905	4.163698388	4.088950209	4.021937694	4.697333809	3.858505942	4.091803203	4.091657505	4.506900814	5.22831715	4.15726397	4.334060767	4.437809091	5.606587266	3.792274243	3.775680545	3.988751513	3.988904012	4.431804085	3.947719521	4.113613626	4.245321882	4.42155147	4.277705901	4.157252035
151955.at	Unpar	6.700770063	6.789300913	6.93429545	6.947774713	7.129632724	7.212504487	7.093058364	6.994431204	8.327340435	6.800819275	6.85402294	6.976057543	6.977907145	6.828890803	6.896193139	6.952500325	7.134430256	7.995607879	6.988835477	7.112062593	6.812406752	6.966170548	7.042292402	6.845305284	7.093303823	7.025848407	7.842564948	7.026266056	6.924190638	6.865905322	6.92035337	6.809466502	6.727898872	6.684222673	7.046260567	7.868921503	6.685449144	6.907405277	6.674550598	6.807774298	6.868794569	6.835189348	6.668905492	6.930357606	7.312104305
151955.at	Par	6.653964159	6.928265145	6.926852927	6.740613327	6.984553738	7.037698602	6.703099567	6.667891556	7.324469514	6.915012528	6.867731203	7.1447384	6.987141811	6.877251832	6.748704519	6.999839535	6.758304746	7.60436371	6.953128683	7.062683157	6.881998404	6.954109498	6.925844483	6.922604325	6.83317104	6.699745127	7.329142993	6.906545021	7.027728966	6.920080838	6.908537069	6.717223857	6.853349868	6.693658306	6.50661607	7.042466709	6.867619394	6.793761524	6.792292981	6.81242965	6.873432387	6.919761381	6.404138212	6.595503554	7.015787383
152063.at	Unpar	4.732961858	4.981023826	4.869790588	4.823684317	4.840162793	4.793478359	4.796879206	5.101269053	5.992286573	4.965454659	4.852418099	4.945943636	4.84750797	4.994260278	5.348864879	4.919742524	5.18375933	5.681393315	4.803313852	5.07085764	5.201779074	4.984236322	5.05080261	4.5886138	4.888134533	4.989646785	5.441397004	5.158548466	4.900313969	5.081342249	4.974934744	5.073960659	5.128837523	4.851720178	5.152297073	5.632708188	5.13485571	4.965404914	4.978213598	5.044936733	5.060591832	5.100924036	4.584212465	5.11532817	5.83091479
152063.at	Par	5.152999354	4.788636532	4.94645988	5.228049836	5.515447895	5.729956578	5.197449348	5.432556011	7.751014374	5.045144083	5.011120815	5.409256727	5.481833604	5.716239621	5.67840507	4.911734917	6.051954341	7.734218493	4.846703913	4.794992263	4.924114765	5.268431236	5.504407045	5.22210807	5.415903761	6.141389604	7.874235304	4.997239499	5.074671889	5.041326335	5.107400972	5.747528677	5.33119088	5.047010872	6.073516368	7.180543157	5.216291464	4.929467483	5.039895525	5.313559524	5.597695758	5.420418281	5.115531284	5.73906723	8.270347284
152100.at	Unpar	8.474103251	8.432923394	8.413254153	8.572642599	8.19502277	8.573268362	8.158382358	8.176586156	8.363230807	8.408725748	8.511396553	8.333038034	8.501182653	8.43913187	8.359076733	8.232183137	8.180242152	8.348195035	8.452533589	8.526763364	8.271121514	8.36132438	8.269524612	8.143332831	8.291538765	7.957139685	8.273588994	8.423959398	8.358685766	8.627912272	8.438309449	8.292726503	8.173131472	8.470243642	8.279949802	8.33775262	8.458837236	8.583568557	8.483306971	8.263870664	8.216032344	8.356284492	8.55488426	8.101666979	8.28040483
152100.at	Par	8.430424855	8.728375974	8.470358514	8.935507242	8.830142915	8.61781651	8.139732432	7.928048487	8.195176533	8.371246284	8.797770182	8.621673441	8.664166918	8.960067604	8.61614534	8.383935328	8.428543277	8.461053486	8.224383905	8.506790503	8.573600267	8.745796401	8.759329081	8.551782797	8.265887529	8.211519322	8.4295518	8.427909978	8.417917515	8.806813589	8.605537807	8.978961181	8.612739205	8.531252703	8.297466291	8.061060587	8.547282821	8.26868542	8.568613511	8.516880963	8.69041846	8.708760498	8.599456606	8.561937207	8.79090422
152116.at	Unpar	8.766334472	8.964953702	9.079347705	9.069973788	9.234456893	9.212093808	9.068714275	9.180514032	9.38554208	8.889229901	8.90336099	9.023630539	9.011711053	9.131199751	9.05031396	9.079030097	9.306476064	9.459303068	8.962200647	9.032923885	8.982574378	9.038268814	8.982199993	8.868834568	9.099685828	9.136726395	9.114371178	9.08021145	9.041896086	8.945020959	8.960213371	8.78519746	8.893328609	9.082391769	9.350985374	9.257643075	8.722060517	8.809586039	8.797160656	8.758579694	8.785647679	8.924880074	9.100089228	9.106905897	9.188835049
152116.at	Par	8.680434259	9.142573697	9.089289817	9.296987689	9.434962744	9.581142918	9.180673826	9.118588175	9.284764025	9.103828079	9.190556518	9.108909975	9.289864861	9.437823664	9.299551467	9.389991637	9.419176373	9.365149052	9.078383284	9.119732933	9.066961739	9.225800423	9.380166067	8.914642222	9.179399782	9.312656704	9.417286032	8.973158648	9.058527383	9.034692214	9.052057838	9.251346239	9.223277734	9.305301414	9.368723316	9.229941749	8.774562818	8.795696736	8.992675755	8.954364943	9.083697036	9.066384384	9.133232098	9.215935804	9.463120273
152216.at	Unpar	6.557647482	6.621838169	7.047215165	7.203933052	7.422995432	7.256003876	7.463992443	7.224104	7.090187102	6.728751448	6.968570278	7.14918253	7.158723096	7.654632434	6.988280328	7.245003266	7.33002751	7.325914868	6.759584433	7.074181798	7.336113684	7.264451391	7.310190854	6.933272862	7.25522289	7.208090358	7.374831548	6.931351251	7.320970537	7.129329577	7.127656446	6.726686342	7.17243996	7.252514006	7.415295179	7.364705764	6.718976186	6.831419639	7.190356419	7.126142364	7.309524881	7.101093086	7.024246468	7.315744147	7.194895009
152216.at	Par	6.679019577	7.120102888	7.10422798	7.247142381	7.251364351	7.157100827	7.307727439	7.516808406	8.049843285	6.724206408	7.288891346	7.138967654	6.923034023	7.018934897	7.151559194	7.301066048	7.930601195	7.92538469	6.904415641	7.202888892	7.418914271	7.228683559	7.263020681	6.900200141	7.415834275	8.293518307	7.905568531	6.921425567	7.158439102	7.341981048	7.16004812	7.116571105	6.92874912	7.714087889	7.782661073	7.693788479	6.747507463	6.80495068	6.926951241	6.894873423	7.090232656	7.068760338	7.026171448	7.845087653	8.246726228
152265.at	Unpar	5.402551265	6.040708392	6.631211334	6.383982223	5.962349243	5.738014139	6.646447593	6.396066854	7.578501008	5.489473725	5.835855507	6.268803878	6.571210442	5.91956777	6.202039401	6.569753536	6.339821416	7.177694088	5.349557887	6.257092089	6.257929343	6.537775839	5.940901528	6.0079358	6.678179835	6.322702138	7.332330324	5.45075302	6.461369711	6.454955331	6.470020394	5.327741283	5.857486995	6.269337305	6.598419968	6.335636713	5.252468707	5.977796426	6.625519645	6.101150954	5.730248772	6.243795357	6.304498028	6.153829119	6.595025319
152265.at	Par	5.041005266	5.758728137	6.117795052	6.031040274	5.514375805	5.484976164	6.812924483	6.23986233	6.918345115	4.809391592	5.486696309	5.724203636	6.035821867	5.569201004	5.834501265	6.542537297	6.267097267	6.156769691	4.925678813	5.706074462	5.961495253	5.996859993	5.350694412	4.992605286	6.753907976	5.879127034	6.831913625	5.028245186	5.776682862	5.930304778	5.910773776	5.474882622	5.652087381	6.656634673	5.928462332	6.210990561	5.248106612	5.311039004	5.925068461	5.96897012	5.554086765	5.827475492	6.431074376	6.393092947	5.830017679
152301.at	Unpar	6.851987772	6.171683847	6.594833436	7.123420295	7.051256003	7.369259255	7.539774624	8.343372171	7.340112584	6.445396485	6.593776805	6.670122071	6.614012307	7.315977975	7.097639711	7.727999242	8.257301108	8.026352472	6.577108296	6.566981323	6.50339913	6.602359114	7.19878036	6.978732038	7.513029847	8.157685365	8.260913931	6.71012825	6.185703917	6.283967642	6.551088575	6.627891983	7.197225823	7.718583188	7.939325228	7.49221266	6.649190874	6.647849146	6.196068588	6.54450838	6.955486186	7.620251738	7.923120914	7.788095783	7.779606474
152301.at	Par	6.817423528	6.152892902	6.212351917	7.351703995	8.370431372	7.59066405	8.079048056	7.605982688	7.745321803	5.999651438	6.841981021	6.69467063	7.075820518	8.27164734	7.917048917	8.0439428	8.306579036	7.498724191	6.567916122	6.777985096	6.480296633	6.839317758	8.000937528	7.392751893	8.104600952	8.230889088	8.083948325	6.343344813	6.348320008	6.497912993	6.925759999	8.239118378	7.741866099	8.371438983	7.644269911	7.269867523	6.45995431	5.276376341	6.079674088	6.926228474	7.871096968	7.954347854	7.909654922	8.169993537	7.445195815
152425.at	Unpar	4.507383895	4.687074295	5.389408363	5.665793638	5.634115829	5.33835396	5.751007562	5.193795535	3.673806423	3.890556767	5.17224392	5.310586876	5.290925132	5.528172528	4.741188422	5.323075461	4.934990368	4.247828054	4.767326308	5.169890334	4.660617644	5.039364986	5.237598585	4.791478933	5.308641604	4.911628989	4.193542539	4.324162073	5.137412562	5.131587593	5.021942011	4.699398946	4.983920261	5.40853969	4.492196398	3.835867513	4.40713369	4.861439386	5.059943428	4.950385543	5.090776845	5.069583013	5.522519187	4.781033895	4.207361785
152425.at	Par	4.479911627	4.697070292	4.836919099	5.074808025	4.90411926	4.991235993	5.336246154	4.774326181	4.027746275	4.384482596	5.013163699	4.938258191	4.868145862	5.042577172	5.028795395	5.245666757	5.195998449	4.644139214	5.064223315	4.855705406	4.568152105	4.712363331	4.846625085	4.658253783	5.004663689	4.47853041	4.382724661	4.613977688	4.490943493	4.733149275	4.524294164	4.698383844	4.703853242	5.710666696	4.791727323	3.945580421	4.294524216	4.578865885	4.417170049	4.564069065	4.536949337	5.094996748	5.184404333	5.008077512	4.527276767
152513.at	Unpar	6.110561207	5.065011532	5.548200793	6.007671162	6.485783592	7.491042481	7.318402624	5.994117088	6.472217967	5.02624545	5.750773646	5.702890542	5.882660973	6.267941951	7.06777711	6.040434759	5.983381096	6.594398391	6.020851321	5.723023986	5.621962093	5.440517532	6.360202818	7.348550897	6.503254927	5.556403601	6.214690929	5.661693403	5.641647841	5.273906549	5.149960139	5.69575087	7.070076583	6.861827701	5.661503943	5.724572853	5.566063567	5.478564775	5.269507653	5.764816794	5.92222039	7.693301987	6.908151833	5.650645632	6.666435908
152513.at	Par	5.588397285	5.04455062	5.656346945	5.74621218	5.756560531	6.555741505	6.930003807	5.200787543	6.005996638	5.145664548	5.528393761	5.858361427	5.838187138	5.765653326	6.764206024	6.120375685	6.036559561	5.296750651	6.150366734	5.731611215	5.354468673	5.428372492	5.7376627	6.238559763	6.526605338	5.249262628	5.662098941	5.676425239	5.700062487	5.467916468	5.032166369	5.559127087	6.850507702	7.325628371	5.489506489	5.467643613	5.54744738	5.066924829	5.216218028	5.624221239	5.631917717	6.867289272	6.540746128	5.928211132	6.708558192
152569.at	Unpar	8.324287592	8.338063095	8.244953173	8.13890232	8.398952714	8.379493089	8.400577842	8.835978742	8.607947712	8.241567739	8.362808907	8.311914715	8.301339452	8.228770709	8.172309481	8.548833487	8.604375861	8.648537811	8.187609934	8.245693759	8.220111707	8.046682525	8.414527902	8.099820502	8.40501988	8.524188159	8.694281724	8.138068664	8.200973642	8.125037862	8.106079592	8.366429918	8.458273641	8.322599288	8.622035235	8.538524114	8.271742718	8.360684117	8.128183187	8.162863085	8.245031769	8.399296603	8.552663199	8.500457046	8.612222744
152569.at	Par	8.279344477	8.245077904	8.226895349	7.857970909	7.982295533	8.301045713	8.543483532	8.467593364	8.697844777	8.397376515	8.361898972	8.242402731	8.02403473	7.962147217	8.208327036	8.519998618	8.541733683	8.221499753	8.32690561	8.371618476	8.049391137	7.960469999	7.913728155	7.679176308	8.312656073	8.482615825	8.707292639	8.248408908	8.199665527	8.112599143	7.932751179	7.866023928	8.302961156	8.40174753	8.588790373	8.327710178	8.195740348	7.920991466	8.152461593	7.858894906	7.951976201	8.124296675	8.467011962	8.776938625	8.6272116
152571.at	Unpar	6.488221601	6.192944956	6.722259066	7.052928543	7.280409881	7.852446508	7.808702576	8.031303111	7.816396705	6.149590964	6.512936031	6.55856876	6.854303187	7.622666219	7.579816459	7.767056192	7.899107672	7.875560289	6.369805125	6.450988542	6.779976427	6.743353537	7.332174416	7.39067299	7.623502783	7.73431183	7.837910201	6.512928891	6.412123362	6.557735898	6.556177279	6.871858865	7.495303705	7.553910808	7.46237847	7.561484283	6.3567365	6.375178811	6.596030913	6.755016093	7.031189029	7.660684907	7.638202036	7.773601521	7.865706946
152571.at	Par	6.362258556	6.226972785	6.409158203	6.562859308	6.925391319	7.528363908	7.504862385	7.29151577	7.624511166	6.028728372	6.44061138	6.458682885	6.504246798	7.14050167	7.273339852	7.776633489	7.9021844	7.208138796	6.434743966	6.500746656	6.592112511	6.718312945	7.066900097	6.740453148	7.368601322	7.354034201	7.751154413	6.339107617	6.397954464	6.481641776	6.365772132	6.883385738	7.222781659	7.713403272	7.497997538	7.299540086	5.979781116	5.821343381	6.19112002	6.352027428	6.655167102	7.354426119	7.331568402	7.970535507	7.417458848
152648.at	Unpar	7.89034282	8.004439286	8.212014897	8.312073247	8.302465527	8.626429651	8.671113243	9.308545947	9.201699979	7.486852816	8.024007279	8.06718499	8.422897457	8.480905148	8.442772637	8.793970073	8.96121554	9.221944016	7.769359418	7.992089442	7.977964019	8.062576517	8.246973634	8.42884248	8.858587927	9.017325829	9.139736694	7.732882858	8.079291357	8.175397923	8.129227023	8.009860153	8.33381282	9.033341853	8.795884875	8.780946929	7.625759555	7.998366617	7.982949948	8.033582122	8.11514778	8.46118233	9.088019314	8.971613227	8.886825481
152648.at	Par	7.749428351	7.857069181	7.992118687	7.806394381	7.840789748	8.5144503	8.739933708	8.724199959	9.043218726	7.571831829	7.967145759	7.858382278	7.95374867	7.907314751	8.495653509	8.892113148	9.157321535	8.802919138	7.912911871	7.860980542	7.913632891	7.87730788	7.967275492	8.029921731	8.731288569	8.778652461	8.852348045	7.7688268	7.934249221	7.898298174	7.750982588	7.714540143	8.228568362	9.156313202	8.6922988	8.52366829	7.591065977	7.734071668	7.530755356	7.420162892	7.63644878	8.264914473	8.842496748	9.312404488	8.849487069
152708.at	Unpar	6.075915984	6.298462081	6.503681057	6.60065141	6.621809847	6.912709743	6.680249655	6.874374195	7.424718216	6.370134232	6.341275681	6.278689078	6.541578894	6.739043607	6.576907328	6.805749154	6.970470773	7.644604266	6.502293453	6.399048437	6.379677605	6.278080614	6.703243353	6.432621929	6.541172468	6.907191352	7.347914585	6.385249338	6.467928011	6.511555185	6.171771551	6.384381238	6.312711469	6.496578244	6.56406397	7.046339509	6.248220437	6.289998184	6.296328059	6.220245104	6.3099557	6.441896894	6.717903294	6.712922785	6.909960427
152708.at	Par	5.934114909	6.487291067	6.399279971	6.533967712	6.402027627	6.314875074	6.343595348	6.435262104	6.526604049	6.418131176	6.462153563	6.4271229	6.508655701	6.578185346	6.242017243	6.616574599	6.375498346	6.589122488	6.560270847	6.582509447	6.450668953	6.393272824	6.430216428	6.151819934	6.167429268	6.482591196	6.562566198	6.371643836	6.335809748	6.72000331	6.327394706	6.166867121	6.137490463	6.210601198	6.069159581	6.524850668	5.940401671	6.17632269	6.312708588	5.94011324	6.030994533	6.105065018	6.221431812	6.436416006	6.742942903
152709.at	Unpar	6.894742646	6.61323909	6.499281314	6.653642109	6.205844597	6.399445791	6.222048956	6.241854755	7.040854397	7.1773812	6.541706385	6.770802714	6.616937658	6.34757459	6.108320122	6.362431354	6.226445922	6.688968483	6.69479033	6.435591132	6.843215453	6.538621861	6.412273214	6.097099739	6.507764659	6.246927236	6.89036002	6.662318153	6.524198088	6.628911728	6.611241721	6.235139543	6.576175802	6.420724935	6.6292155	6.954922839	6.964691233	6.665142318	6.776247343	6.604087156	6.460663164	6.239257257	6.676469567	6.468651411	6.557499548
152709.at	Par	7.077288457	6.911944551	6.628841884	5.953626995	5.932399611	6.185051975	6.126544731	6.005627506	6.531428995	7.348783537	6.915006196	6.630087814	6.218097631	6.154747816	6.235834347	6.289421352	6.212946374	6.05346646	6.888551644	6.953222011	6.460837459	6.318379677	6.330004361	5.745829675	6.298509239	6.451467038	6.628097593	6.976184407	6.779241457	6.48736447	6.279903317	6.105250806	6.384095699	5.966788804	6.487259486	6.630799883	7.064870035	6.66378179	6.678207346	6.36235665	6.272854966	6.19349468	6.398187735	6.507356243	6.651810417
152747.at	Unpar	6.46431482	6.627603166	6.541161575	6.807929474	6.591578218	6.700600147	6.553692956	6.777548598	7.093973431	6.515938294	6.55425262	6.614218194	6.585319934	6.541217878	6.505229529	6.575251306	6.740314906	7.017033612	6.642888826	6.566057349	6.484165648	6.507465596	6.419240836	6.553337547	6.555971834	6.488743884	6.746555857	6.644118826	6.584418873	6.678549666	6.55378987	6.321260361	6.5958414	6.625328702	6.421860586	6.83604798	6.398869333	6.485051746	6.527662059	6.528824184	6.476245458	6.39005903	6.728179456	6.621640078	6.919665711
152747.at	Par	6.532721556	6.626073905	6.501030802	6.710087654	6.36113016	6.212243763	6.243037732	6.265587132	6.371596176	6.630528048	6.488737349	6.610957484	6.614929185	6.20065689	6.578343769	6.329457973	6.487788839	6.441851476	6.552280229	6.545577748	6.590517274	6.521370663	6.263580001	6.095036402	6.192490496	6.197719721	6.400780967	6.684471334	6.771584939	6.542903305	6.415472075	6.103131837	6.148641207	6.243385469	6.181668816	6.487262838	6.416743555	6.365886677	6.546305319	6.266337418	6.373253399	6.14356477	6.244014854	6.463305829	6.557279384
152781.at	Unpar	8.452953678	8.058080021	8.136298033	8.294537593	8.370811795	8.60494287	8.752286422	9.15880668	8.737790667	8.044426573	8.228176955	8.181254084	8.412487814	8.411319109	8.845030848	8.753510327	9.004768733	8.83718241	8.087067684	8.167412442	8.220156933	8.312970605	8.491337041	8.674603426	9.046543013	8.978282338	9.040439679	8.081916264	8.253435684	8.226351244	8.54141851	8.474896283	8.558926294	9.189970931	8.934516051	8.83206585	8.193117503	8.451347063	8.361006327	8.335853267	8.387355162	9.011228288	9.138609939	8.891119982	8.608723048
152781.at	Par	8.378399435	8.109757668	7.978958451	8.060017195	8.288886165	8.393485869	8.795987899	8.787191414	8.758877825	7.99585263	8.269941306	8.302431803	8.260789284	8.176190259	8.666258202	8.591751199	8.985737737	8.504475111	8.321639364	8.256947257	8.165813636	8.148175175	8.388448444	8.516213589	8.756669081	8.802481937	8.951084657	8.006752814	8.286849507	8.168603372	8.31858308	8.433053906	8.437563011	9.077676354	8.953266823	8.77244236	8.248642937	8.360541245	8.209523038	8.303980535	8.196829258	8.701741522	8.882461759	8.998032431	8.312851842
152827.at	Unpar	7.239865153	7.623950916	7.37159574	7.462716681	7.408408247	7.39938902	7.361488891	7.468173351	7.354734055	7.328637347	7.671876445	7.675589255	7.519917303	7.588730395	7.410386015	7.314549141	7.624325242	7.57737083	7.212540895	7.43878846	7.552348627	7.588276494	7.5459053	7.177674927	7.273535281	7.620715626	7.495758013	7.275741805	7.58090335	7.656611486	7.430986714	7.342220376	7.438274209	7.307807111	7.368581496	7.607703171	7.307611849	7.660837933	7.666633402	7.546553976	7.369553314	7.421567717	7.284732347	7.407751159	7.510055114
152827.at	Par	7.266695502	8.399818976	7.770268822	7.502857257	7.268171146	7.305854033	7.361170539	7.259334723	7.439114656	7.083054755	8.026838699	7.681194946	7.674376129	7.372437005	7.277246064	7.412417801	7.475561949	7.284105084	7.331135745	8.033444141	7.614917953	7.707286265	7.54570881	7.134948841	7.264525551	7.360528898	7.406968402	7.377274024	7.997823285	7.782488149	7.506095493	7.425607773	7.650734261	7.312268122	7.600397627	7.192938873	7.248001177	7.93907872	7.682897309	7.607622995	7.438985436	7.354001014	7.252293573	7.626910821	7.538846658
152891.at	Unpar	6.289060721	6.334573744	6.213384628	6.334687034	6.358944849	6.389705908	6.366036991	6.285598963	6.247206883	6.590790285	6.297444949	6.315812053	6.372487942	6.279994513	6.559705643	6.335016709	6.216622135	6.042737269	6.418685283	6.369467237	6.205428494	6.149308383	6.244807778	6.453349084	6.349656839	6.160282479	6.044429962	6.491750661	6.256810928	6.123423668	6.467993308	6.176061161	6.424712015	6.215057705	6.225712483	6.217106618	6.397617961	6.1929645	6.201671739	6.195642267	6.367199323	6.264098263	6.200029711	5.933819486	6.175783512
152891.at	Par	6.309999313	6.516556192	6.383648619	6.32526593	6.335962893	6.354745093	6.386772635	6.244683748	6.503628697	6.538688343	6.653501278	6.405417579	6.318206738	6.251037023	6.329905989	6.251667977	6.210697733	6.220439082	6.307095523	6.482239482	6.221685234	6.278835803	6.257890683	6.299847786	6.248683955	6.34935773	6.286239362	6.447063504	6.400579085	6.339529773	6.426127817	6.220787817	6.37178265	6.125552151	6.036578426	6.286558959	6.324375574	6.417768133	6.381898223	6.156487451	6.339795445	6.101530591	6.274135329	6.19729146	6.414499599
152995.at	Unpar	6.394576385	6.504923157	6.725257064	6.628140593	6.567025824	6.499513714	6.562582653	6.40730104	6.676348191	6.43166422	7.032646056	6.654875381	6.517445757	6.791533264	6.290529939	6.487053666	6.411993542	6.789491223	6.556160477	6.618715336	6.43785046	6.3746403	6.2965462	6.438266605	6.426019189	6.325064464	6.490021297	6.635787051	6.781413427	6.495601724	6.455118497	6.282415659	6.400859664	6.213865717	6.217532758	6.259316082	6.494604505	6.437624758	6.406952368	6.39481907	6.341732578	6.210632006	6.300085446	6.922385615	6.721185466
152995.at	Par	6.517993442	6.797836654	6.912387097	6.446790688	6.599984923	6.633484122	6.885115375	6.41974526	7.285986509	6.389408688	6.561141849	6.587210446	6.60176906	6.809298747	6.365127791	6.527495411	6.837921755	7.105176972	6.553587381	6.541923677	6.533973119	6.3943708	6.5186198	6.369043501	6.520072328	6.419049541	7.205175362	6.67229902	6.468737287	6.637088473	6.479635768	6.696056638	6.420151648	6.518211195	6.228452945	6.43215132	6.482218055	6.469749322	6.387504784	6.386769878	6.528710907	6.484840108	6.528459941	6.683585122	7.150303651
153038.at	Unpar	7.330685605	7.509252333	7.442836005	7.260204385	7.412698652	7.273078398	7.315624572	7.344654876	7.366501615	7.437626294	7.474404679	7.351159161	7.421887499	7.279494076	7.371428393	7.258728708	7.253586817	7.260668365	7.482480506	7.484222587	7.410924396	7.341495654	7.269722326	7.304276499	7.388872286	7.322748197	7.297760365	7.391856594	7.543479329	7.357009893	7.436711102	7.555138553	7.22951295	7.307178668	7.426693424	7.444294804	7.447064323	7.388678521	7.502671352	7.353284335	7.429667159	7.229697317	7.243874506	7.344521725	7.448486336
153038.at	Par	7.288125447	7.533350518	7.618468831	7.553168573	7.620336421	7.24363765	7.217310557	7.451210759	7.459900425	7.49346624	7.70604087	7.559360439	7.64814144	7.528932291	7.390379329	7.389210659	7.272969933	7.367511803	7.445517582	7.471794478	7.596419322	7.556577449	7.494374912	7.522005149	7.332636187	7.388558025	7.248494172	7.524661454	7.549298756	7.574411478	7.561563991	7.558720124	7.19603423	7.372338883	7.445892436	7.369813672	7.438228251	7.59029688	7.584735219	7.452102702	7.536465409	7.397778355	7.232538348	7.303410079	7.510443865
153098.at	Unpar	7.565659187	7.985520628	7.776371553	7.717020712	8.220744315	8.718081684	8.114146066	8.502359024	8.206276962	7.651415745	7.701696646	7.706248514	7.996096621	8.527944666	8.474519416	8.2932024	8.342144539	8.16432435	7.483752067	7.709791016	7.8720712	7.947579045	8.191474041	8.348009325	8.315629906	8.172313024	8.150728217	7.777278801	7.70863357	7.938245218	8.080829136	8.277377978	8.465105452	8.264646866	8.340921087	8.033381181	7.664652594	7.894096171	7.933869633	7.915380737	8.157446619	8.234941314	8.459838605	7.937683993	8.037613805
153098.at	Par	7.603880783	8.409477866	8.258978099	8.183521319	8.475997486	8.525820538	8.252845633	8.073421178	8.179722482	7.823903239	8.222113593	8.292123885	8.292515248	8.741553365	8.847992476	8.500331447	8.268095188	8.192815112	7.303599668	8.311438257	8.290897981	8.261398437	8.645175836	8.343735573	8.736085334	8.598198161	8.441361668	7.61129593	8.239994498	8.324189254	8.287682869	8.314346039	8.584934662	8.706037393	8.508167876	7.999482046	7.977834502	8.087024665	8.295295905	8.049460616	8.400679248	8.621760609	8.804212496	8.585036038	7.946406571
153404.at	Unpar	4.259378764	4.434177649	4.422067989	4.441021555	4.406876936	4.272928433	4.536890027	4.541317109	4.390346542	4.319715277	4.417280562	4.400083283	4.247293881	4.363904891	4.285987817	4.294140334	4.268425923	4.491278307	4.218558264	4.314183983	4.25949357	4.303262653	4.308868016	4.271267969	4.149087897	4.282882948	4.439544458	4.293473143	4.229520961	4.421232511	4.391156126	4.07065358	4.52486672	4.451906326	4.272617147	4.286044517	4.450543604	4.073832164	4.406549504	4.151018777	4.424542653	4.49505341	4.738812374	4.536879303	4.412380773
153404.at	Par	4.169326419	4.245860522	4.599927599	5.120998535	4.857111279	4.490300646	4.582416312	4.124936755	4.403721767	4.243996469	4.283206916	4.824252969	5.138914841	5.28263943	4.425868575	4.36748179	4.234879548	4.230013626	4.318474277	4.475121741	4.354510732	4.873620732	4.66289287	4.317747428	4.437793182	3.997978093	4.377633697	4.222199083	4.26636287	4.751522044	4.858000764	4.791234321	4.419903241	4.689936255	4.140720751	4.249939089	4.260988507	4.3224603	4.520904175	4.754154339	4.813540838	4.373571277	4.370231231	4.418938522	4.41170748
153601.at	Unpar	9.024490292	8.787470814	9.331273211	9.404241027	10.18781334	9.939025835	9.392572958	9.078104652	7.835563298	8.403072465	8.851238593	9.315655591	9.685573338	9.865877804	9.946197853	9.636993936	8.96353752	8.265198539	8.870595372	8.778618335	9.071413167	9.642356725	10.21613122	9.982653146	9.234709664	8.919854371	8.015775131	8.644630196	8.949616965	9.420264861	9.59404872	10.08084283	10.29515098	9.459969537	8.799088586	7.984477602	8.710118781	8.965125165	9.525132806	9.501590057	10.0541448	10.52488544	9.87062899	8.993174077	8.132449756
153601.at	Par	9.010201272	8.584655829	8.985703701	8.931611795	10.10036202	9.999240512	9.504787675	8.628082363	8.164069826	8.450920014	9.020528742	8.931286912	9.212733142	9.792805418	10.08656793	9.699768986	8.977067426	8.191664403	8.978535132	8.777740115	8.978533627	9.426456715	9.954939094	9.626527228	9.234544425	8.984365664	8.152297169	8.643850522	8.774300698	9.103520556	9.428184464	9.82032301	10.14923657	9.6486263	8.672307483	8.0381335	8.594352056	8.528834545	9.001531966	9.0657948	9.802626356	10.41437386	9.640284466	9.338075616	8.218321043
153819.at	Unpar	5.276098749	5.52072466	6.69788225	7.074479529	7.901288327	7.414519057	7.414898232	6.6892856	5.578492768	4.874050551	5.818286533	6.379754236	6.720545111	7.587980341	7.151022913	7.141453676	6.752516752	5.832793237	5.389904499	5.853643517	6.135162746	6.75627503	7.480682756	7.163527178	6.350120317	6.238018498	5.453380207	5.198085608	6.020486049	6.410811131	6.612540681	6.595235354	7.235564454	6.619116383	6.024084197	5.334004827	4.87057806	5.295272789	6.260432385	6.424128613	7.326709504	7.622598359	6.99911295	6.50952259	5.466676141
153819.at	Par	5.187798468	5.420443991	6.150926435	6.367866373	7.378916338	7.261881481	7.116239223	6.164747474	5.5906738	5.154291228	5.434432722	5.744661626	6.433877787	7.515465387	7.304846177	7.213210843	6.516395402	5.283424444	5.675920136	5.409369211	5.673896365	6.493375539	7.392940156	6.520122123	6.505238352	6.208292853	5.398969121	5.154217898	5.275680456	5.896618528	6.283176899	7.087844068	6.974096387	7.448299809	5.693891059	5.184253634	4.887473006	4.97083008	5.558972515	5.922711332	6.877962143	7.33478389	7.007938545	6.61859731	5.457645904
154048.at	Unpar	8.849066763	9.303529279	9.137562833	9.212789281	9.265751651	9.53035936	9.323261123	8.726930763	8.398398335	9.040640177	9.129438103	9.138846725	9.154771455	9.374361014	9.422853558	9.447792759	8.728836491	8.30299689	8.911228384	9.204564797	9.241573651	9.127877975	9.357563912	9.447625701	9.204262543	8.717562351	8.392118445	9.058700216	9.130734165	9.310404344	9.094000293	9.334356393	9.485066493	9.307132707	8.642801732	8.404572324	9.009875368	9.274484467	9.348028166	8.98620972	9.319212417	9.649524711	9.423793928	8.74377572	8.429411784
154048.at	Par	8.675821219	8.975664086	9.049784896	9.109204013	9.248883517	9.578695074	9.273732049	8.707037317	8.409864477	8.793514187	8.873678209	8.892962365	9.036027278	9.319164254	9.489412351	9.528319996	8.673636267	8.63627413	8.748031652	8.79290071	9.050409189	9.116009227	9.416345937	9.431442903	9.296190693	8.736673163	8.421851233	8.873220774	8.99846726	9.11692655	9.114182626	9.48415035	9.626277371	9.409572531	8.529608499	8.42696483	8.769421941	8.834170219	9.110296407	8.968351185	9.308416566	9.48193501	9.520320101	8.823334911	8.525079901
154129.at	Unpar	6.138357447	5.912154207	6.070162317	6.079896966	6.233660268	6.167915199	5.578138347	5.743816553	5.853544467	6.154257864	6.357503944	5.898222027	6.229819717	6.261436253	5.932748112	5.785050951	5.801958586	6.010055706	6.435680075	6.237779756	5.861019407	5.862145929	5.981621851	5.83578659	5.713358837	5.671829207	5.810708476	6.234640253	6.034099307	6.177426988	5.9224515	6.070972168	5.86749912	5.767089202	5.618382334	5.773411825	5.908659022	6.050010129	6.105698552	5.949459195	5.893313609	6.034797908	5.917870435	5.830010053	5.862046779
154129.at	Par	6.333933144	6.409359454	6.296131007	6.718755489	6.191936059	6.135822636	5.822767734	5.781102877	5.886446897	5.929564515	6.768665463	6.593141924	6.947586806	6.320393086	5.863452001	5.70611658	5.901462587	6.080723883	6.422590092	6.601305167	6.445424087	6.705439686	6.150632405	5.963771236	5.815275459	5.626848488	5.57465626	6.012958318	6.378158643	6.61320599	6.336070665	5.962638306	5.952796409	5.84088261	5.769594198	5.605072067	6.079362345	6.120486904	6.062953918	6.187721981	6.107470799	5.83411132	5.998530929	5.788283828	5.905571872
154182.at	Unpar	9.92139208	9.078474216	9.369596991	9.538557673	9.902043773	10.13971314	10.64602759	10.43595186	10.23604569	9.363729436	9.541795372	9.496808228	9.536506549	9.956370944	10.11687002	10.72352763	10.6652524	10.24305909	9.476460684	9.496495212	9.341510521	9.518753909	10.01410344	10.06890066	10.55886754	10.34805607	10.44772867	9.547334643	9.465969753	9.342173767	9.819964167	9.884595478	10.26440209	10.8936601	10.55481071	10.4960139	9.719625662	9.72477507	9.496546479	9.738179632	9.990194984	10.51856797	10.84902536	10.47097951	10.46162119
154182.at	Par	9.835353708	8.982067314	9.375038606	9.810110008	10.54562385	10.19514445	10.763366	10.41306208	10.33319137	9.201824309	9.560107574	9.730840857	9.980756564	10.55935065	10.36979071	10.51829351	10.40838431	10.08150964	9.527179926	9.545126462	9.448891171	9.692931072	10.52320628	10.24334279	10.57008346	10.52304355	10.44402183	9.343674449	9.375697378	9.615746956	10.01273443	10.68793413	10.53410142	11.14227963	10.56923569	10.47617432	9.649373966	9.315876161	9.534031705	10.03459165	10.51648532	10.54491535	10.94486358	10.5891335	10.22613248
154385.at	Unpar	3.470145508	3.203702891	3.315793728	3.292541623	3.056188976	3.24142673	3.348469251	3.222019234	3.533663664	3.443618087	3.492128608	3.354733972	3.126888511	3.088646054	3.133018425	3.25818468	3.260812553	3.233391797	3.298244753	3.310867644	3.427736705	3.413205993	3.225798802	3.266711408	3.364928964	3.288769026	3.400694799	3.322702657	3.230410958	3.370385485	3.316278673	3.121275031	3.386716496	3.434797285	3.237016605	3.392734911	3.39651258	3.543432377	3.303671811	3.318276825	3.251683329	3.437213877	3.458309064	3.2687749	3.494106987
154385.at	Par	3.225070358	3.217910044	3.36537088	3.367939392	3.067264526	3.103589593	3.373318873	3.244048566	3.47875838	3.047959202	3.640262132	3.417117054	3.233993339	3.135229784	2.876544183	3.214957042	3.324355117	3.29463785	3.234985574	3.341418174	3.475322246	3.346844384	3.210871985	3.142187689	3.298936003	3.276357652	3.344243522	3.320041935	3.199245002	3.469842125	3.349735763	3.309979525	3.239011562	3.427439488	3.455449495	3.223435575	3.201256086	3.546393255	3.413741302	3.431916042	3.313508726	3.349145097	3.311162372	3.17641594	3.427985863
154589.at	Unpar	4.738335404	4.702859565	4.75813461	4.811886208	4.891804518	5.107228732	5.105572217	4.918054672	5.108084626	4.578371814	4.747994136	4.953449568	4.745995136	4.821654354	4.729768517	5.099973506	4.924433426	4.994950971	4.744861348	4.82975295	4.765215085	4.694215879	4.845361221	4.815879466	4.979207726	4.800971673	5.015529596	4.687972313	4.918216891	4.747006865	4.692558305	4.697571248	5.098897867	5.001015395	4.669913606	5.025212154	4.653619626	4.850987851	4.862668178	4.828076726	4.713200173	4.857675946	5.134426673	5.040574737	4.796561045
154589.at	Par	4.683774599	4.703753157	4.94330502	4.833773419	5.3685615	5.24911711	5.198807266	4.846519742	5.218529604	4.713112069	4.817743818	4.963139197	4.884018316	5.237023378	5.000280318	5.068134493	4.896404666	4.880324711	4.725539299	4.796266651	4.833822054	4.845469639	5.093988999	4.742261757	4.953653074	5.0511859	5.170548297	4.608098964	4.712251624	4.918167257	4.915845232	5.118210583	5.010219067	5.033790463	4.738077258	5.018365815	4.718990724	4.873045396	4.760354011	4.930254289	5.05753016	5.201759346	5.215600828	5.013044524	5.256326696
154821.at	Unpar	4.551719133	4.65336869	4.297573717	4.355994952	5.468411972	4.573851316	4.200482493	4.165046171	4.519073299	4.370966863	4.295405249	4.504230407	4.988522835	5.02807571	4.723161507	4.420981376	4.08499671	4.296363478	4.492852284	4.625762708	4.555182929	4.866109603	5.669194557	5.14603505	4.387909327	4.338213113	4.522247778	4.354826043	4.554467925	4.628053295	5.054870393	5.590125444	4.297126819	4.567547275	4.391596629	4.503783325	4.502686211	4.403748338	4.631996569	4.525772909	5.058252857	4.799584134	4.183441704	4.175910138	4.446983692
154821.at	Par	4.514828264	4.583716884	4.588568059	4.438319188	4.544816412	4.905913098	4.237896488	4.549733295	4.336001575	4.512365013	4.430637913	4.371846561	4.485727293	4.721284829	5.012846254	4.367957742	4.484850366	4.907899125	4.332499379	4.322456944	4.491685489	4.670691738	5.001290379	5.07306849	4.398649471	4.459868023	4.530508566	4.578294556	4.445886567	4.452754494	4.66283624	4.798923799	4.354835181	4.413728596	4.689436936	4.470353133	4.342375485	4.729715736	4.715634574	4.56641836	4.394588574	4.689548134	4.382026378	4.273001309	4.302374795
155019.at	Unpar	5.089720245	5.346700144	5.968327486	5.905091972	6.018690526	5.936584467	5.594258022	5.465537887	5.047441021	5.17764587	5.389965789	5.525129173	5.656739125	6.224042213	5.835859747	5.598809717	5.709123039	5.360513359	5.066571921	5.449263528	5.740895243	5.914881586	6.202257095	5.857667245	5.287934102	5.44045599	5.03277125	5.40467566	5.570874003	5.900200949	6.105957115	5.663147675	5.960671811	5.497704879	5.40988644	5.406138649	5.219160445	5.482718091	6.098919896	5.855304835	5.932553545	6.390241077	5.894574263	5.61136664	5.198765678
155019.at	Par	5.03732805	5.198604964	5.583187199	5.664961981	6.06327914	5.841592895	5.462472602	5.219984384	4.949512177	5.000954669	5.18594871	5.437878885	5.370538651	6.080297878	5.888932848	5.742008026	5.560050293	5.188317232	5.07537784	5.216123626	5.424100993	5.761653727	6.07079513	5.583001901	5.265361623	5.508139351	5.073303128	5.034236228	5.269158696	5.652465448	5.784989479	5.983852515	5.98820428	5.894060546	5.250799035	5.436403822	5.163991578	5.118967794	5.770882231	5.449878603	5.933149063	5.868427119	5.536789358	5.637605842	5.146888234
155091.at	Unpar	9.627123396	10.24245461	10.074348	10.03417205	9.558700387	9.643545402	9.842487137	9.773292998	9.967037812	9.703509897	9.947709852	9.860218258	9.896769579	9.76767114	9.065368732	9.382834581	9.793006385	10.01917449	9.943998799	10.07897742	9.515260167	9.534234697	9.279110543	9.095627524	9.769959989	9.475556427	9.831335277	9.879400011	9.940766515	10.13247284	9.532176978	9.278887655	8.94256088	9.931674097	10.00997477	9.763367629	9.835660458	9.808901628	9.679206954	9.45946596	9.422944738	9.103365954	9.875161146	9.652171612	9.928867076
155091.at	Par	9.593479487	10.21751747	9.938426275	9.98628691	9.915446439	10.14049001	9.921857848	9.587618795	10.34853769	9.956854882	9.983480571	10.03328707	10.13630998	10.2235815	9.781732929	9.78153833	10.14907952	10.30243163	10.01008027	10.14720168	9.723687091	9.885468641	9.789984571	9.631527627	9.936773127	9.903200095	10.39913002	9.837439209	9.855884367	9.930454133	9.570093191	10.03558674	9.788722854	10.12924845	9.794962505	9.727691299	9.698586304	9.644588061	9.700516597	9.612418755	9.684912033	9.574222166	9.808261575	10.19851258	10.65006068
